# Supplementary material for: Global Profiling in Vestibular Schwannomas Shows Critical Deregulation of MicroRNAs and Upregulation in Those Included in Chromosomal Region 14q32
Source: PLoS One. 2013 Jun 11;8(6):e65868. doi: 10.1371/journal.pone.0065868 (PMC3679163; doi:10.1371/journal.pone.0065868)
Supplement: Table S1 — Mutations detected on vestibular schwannomas and LOH status of chromosome 22q. (XLSX) [file pone.0065868.s001.xlsx]

## Sheet: Sheet1
Table S1. Mutations detected on Vestibular Schwannomas and LOH status of chromosme 22q.
Sample	22q status	MLPA	Mutational analysis (NM_000268.3)
S1	+	2	c.169C>T
S2	+	-	c.447G>A
S3	+	14-17	-
S4	-	-	c.544G>T
S5	+	-	NC_000022.10:g.64892G>A
S6	-	-	-
S7	+	-	c.737delC
S8	+	-	-
S9	+	4	c.401delC
S10	+	-	NC_000022.10:g.71379_71405del
S11	-	-	-
S12	-	-	-
S13	+	-	-
S14	-	4	-
S15	-	-	c.1230_1243del14
S16	-	-	-
