# Supplementary material for: Global Profiling in Vestibular Schwannomas Shows Critical Deregulation of MicroRNAs and Upregulation in Those Included in Chromosomal Region 14q32
Source: PLoS One. 2013 Jun 11;8(6):e65868. doi: 10.1371/journal.pone.0065868 (PMC3679163; doi:10.1371/journal.pone.0065868)
Supplement: Table S2 — Deregulation of all human probes in microarrays. Output obtained from Partek Genomic Suite 6.6 for one-way ANOVA. (XLSX) [file pone.0065868.s002.xlsx]

## Sheet: All
Table S2. Deregulation of all human probes in microarrays.Output obtained from Partek Genomic Suite 6.6 for one-way ANOVA.
Probeset ID	Alignments	Sequence Type	Transcript ID(Array Design)	p-value(Schwannoma vs. Nerve)	Fold-Change(Schwannoma vs. Nerve)
hsa-miR-553_st	1:100519385-100519452 (+)	miRNA	hsa-mir-553	0.705354	-1.0526
hsa-miR-200b-star_st	1:1092347-1092441 (+)	miRNA	hsa-mir-200b	0.336152	1.22281
hsa-miR-200b_st	1:1092347-1092441 (+)	miRNA	hsa-mir-200b	0.0253811	2.52937
hsa-miR-200a-star_st	1:1093106-1093195 (+)	miRNA	hsa-mir-200a	0.274704	1.17711
hsa-miR-200a_st	1:1093106-1093195 (+)	miRNA	hsa-mir-200a	0.000289955	5.31621
hsa-miR-429_st	1:1094248-1094330 (+)	miRNA	hsa-mir-429	0.928392	-1.01108
hsa-miR-197_st	1:109943038-109943112 (+)	miRNA	hsa-mir-197	0.0386612	2.05595
hsa-miR-320b_st	1:117015894-117015972 (+) // 1:222511329-222511466 (-)	miRNA	hsa-mir-320b-1 // hsa-mir-320b-2	0.273665	-1.17444
hsa-miR-942_st	1:117438788-117438873 (+)	miRNA	hsa-mir-942	0.252163	1.13906
hsa-miR-554_st	1:149784896-149784991 (+)	miRNA	hsa-mir-554	0.974783	-1.00368
hsa-miR-190b_st	1:152432765-152432843 (-)	miRNA	hsa-mir-190b	0.203807	-1.15131
hsa-miR-92b-star_st	1:153431592-153431687 (+)	miRNA	hsa-mir-92b	0.495715	-1.18019
hsa-miR-92b_st	1:153431592-153431687 (+)	miRNA	hsa-mir-92b	0.31791	1.31609
hsa-miR-555_st	1:153582765-153582860 (-)	miRNA	hsa-mir-555	0.0882815	1.29192
hsa-miR-765_st	1:155172547-155172660 (-)	miRNA	hsa-mir-765	0.529204	-1.22928
hsa-miR-556-5p_st	1:160578960-160579054 (+)	miRNA	hsa-mir-556	0.116636	-1.15981
hsa-miR-556-3p_st	1:160578960-160579054 (+)	miRNA	hsa-mir-556	0.489959	-1.08038
hsa-miR-921_st	1:164390604-164390659 (-)	miRNA	hsa-mir-921	0.922974	1.02179
hsa-miR-1255b_st	1:166234522-166234588 (+) // 4:36104383-36104445 (-)	miRNA	hsa-mir-1255b-2 // hsa-mir-1255b-1	0.0284368	-1.94159
hsa-miR-557_st	1:166611386-166611483 (+)	miRNA	hsa-mir-557	0.813184	-1.0608
hsa-miR-1295_st	1:169337493-169337571 (-)	miRNA	hsa-mir-1295	0.60559	1.1193
hsa-miR-214_st	1:170374561-170374670 (-)	miRNA	hsa-mir-214	2.59521e-05	-11.1383
hsa-miR-214-star_st	1:170374561-170374670 (-)	miRNA	hsa-mir-214	0.0154332	-4.0149
hsa-miR-488_st	1:175265122-175265204 (-)	miRNA	hsa-mir-488	0.542434	-1.07224
hsa-miR-488-star_st	1:175265122-175265204 (-)	miRNA	hsa-mir-488	0.776845	1.04426
hsa-miR-1290_st	1:19096152-19096229 (-)	miRNA	hsa-mir-1290	0.0183964	-2.58473
hsa-miR-1278_st	1:191372256-191372336 (+)	miRNA	hsa-mir-1278	0.829485	-1.02929
hsa-miR-181b_st	1:197094625-197094734 (-) // 9:126495810-126495898 (+)	miRNA	hsa-mir-181b-1 // hsa-mir-181b-2	8.8519e-07	2.3953
hsa-miR-181a_st	1:197094796-197094905 (-) // 9:126494542-126494651 (+)	miRNA	hsa-mir-181a-1 // hsa-mir-181a-2	5.23163e-05	1.95527
hsa-miR-181a-star_st	1:197094796-197094905 (-) // 9:126494542-126494651 (+)	miRNA	hsa-mir-181a-1 // hsa-mir-181a-2	0.00205971	3.15575
hsa-miR-181a-2-star_st	1:197094796-197094905 (-) // 9:126494542-126494651 (+)	miRNA	hsa-mir-181a-1 // hsa-mir-181a-2	2.8908e-06	4.65946
hsa-miR-1231_st	1:200044362-200044453 (+)	miRNA	hsa-mir-1231	0.100926	2.11158
hsa-miR-135b-star_st	1:203684053-203684149 (-)	miRNA	hsa-mir-135b	0.810611	1.04831
hsa-miR-135b_st	1:203684053-203684149 (-)	miRNA	hsa-mir-135b	0.557906	1.09466
hsa-miR-29c_st	1:206041820-206041907 (-)	miRNA	hsa-mir-29c	0.013181	1.79887
hsa-miR-29c-star_st	1:206041820-206041907 (-)	miRNA	hsa-mir-29c	2.60915e-05	3.1684
hsa-miR-29b-1-star_st	1:206042411-206042491 (-) // 7:130212758-130212838 (-)	miRNA	hsa-mir-29b-2 // hsa-mir-29b-1	0.0222855	-1.8355
hsa-miR-29b-2-star_st	1:206042411-206042491 (-) // 7:130212758-130212838 (-)	miRNA	hsa-mir-29b-2 // hsa-mir-29b-1	0.0267322	1.36838
hsa-miR-29b_st	1:206042411-206042491 (-) // 7:130212758-130212838 (-)	miRNA	hsa-mir-29b-2 // hsa-mir-29b-1	3.16581e-06	4.2449
hsa-miR-205_st	1:207672101-207672210 (+)	miRNA	hsa-mir-205	0.155205	-1.25063
hsa-miR-1256_st	1:21187394-21187512 (-)	miRNA	hsa-mir-1256	0.502384	1.09719
hsa-miR-215_st	1:218357818-218357927 (-)	miRNA	hsa-mir-215	0.0497536	-1.39265
hsa-miR-664-star_st	1:218440503-218440584 (-)	miRNA	hsa-mir-664	0.372216	-1.15361
hsa-miR-664_st	1:218440503-218440584 (-)	miRNA	hsa-mir-664	0.501483	1.11353
hsa-miR-1182_st	1:229222197-229222293 (-)	miRNA	hsa-mir-1182	0.527142	-1.14956
hsa-miR-551a_st	1:3467119-3467214 (-)	miRNA	hsa-mir-551a	0.580857	1.1465
hsa-miR-552_st	1:34907787-34907882 (-)	miRNA	hsa-mir-552	0.561692	1.08046
hsa-miR-30e_st	1:40992614-40992705 (+)	miRNA	hsa-mir-30e	0.0402882	1.28709
hsa-miR-30e-star_st	1:40992614-40992705 (+)	miRNA	hsa-mir-30e	0.0128821	2.11082
hsa-miR-30c-1-star_st	1:40995543-40995631 (+) // 6:72143384-72143455 (-)	miRNA	hsa-mir-30c-1 // hsa-mir-30c-2	0.280869	-1.23922
hsa-miR-30c_st	1:40995543-40995631 (+) // 6:72143384-72143455 (-)	miRNA	hsa-mir-30c-1 // hsa-mir-30c-2	3.01007e-06	2.09368
hsa-miR-30c-2-star_st	1:40995543-40995631 (+) // 6:72143384-72143455 (-)	miRNA	hsa-mir-30c-1 // hsa-mir-30c-2	0.000182427	2.40706
hsa-miR-101-star_st	1:65296705-65296779 (-) // 9:4840297-4840375 (+)	miRNA	hsa-mir-101-1 // hsa-mir-101-2	0.560223	1.12837
hsa-miR-101_st	1:65296705-65296779 (-) // 9:4840297-4840375 (+)	miRNA	hsa-mir-101-1 // hsa-mir-101-2	0.713419	1.13147
hsa-miR-1262_st	1:68421789-68421881 (-)	miRNA	hsa-mir-1262	0.263919	-1.27234
U71c_x_st	chr20:36491724-36491861 (-)	HAcaBox	U71c	0.000216492	-2.12267
hsa-miR-186-star_st	1:71305902-71305987 (-)	miRNA	hsa-mir-186	0.000490862	-1.55849
hsa-miR-186_st	1:71305902-71305987 (-)	miRNA	hsa-mir-186	0.308653	1.30394
hsa-miR-34a_st	1:9134314-9134423 (-)	miRNA	hsa-mir-34a	4.27032e-13	5.23788
hsa-miR-34a-star_st	1:9134314-9134423 (-)	miRNA	hsa-mir-34a	2.73062e-09	14.8037
hsa-miR-760_st	1:94084976-94085055 (+)	miRNA	hsa-mir-760	0.217584	-1.54013
hsa-miR-137_st	1:98284214-98284315 (-)	miRNA	hsa-mir-137	0.0172807	3.02704
hsa-miR-1287_st	10:100144965-100145054 (-)	miRNA	hsa-mir-1287	0.0108411	1.33756
hsa-miR-608_st	10:102724732-102724831 (+)	miRNA	hsa-mir-608	0.00198989	-2.15502
14q-0_st	chr14:100434010-100434086 (+)	CDBox	14q(0)	0.020652	1.59463
hsa-miR-146b-3p_st	10:104186259-104186331 (+)	miRNA	hsa-mir-146b	0.266812	-1.60844
hsa-miR-146b-5p_st	10:104186259-104186331 (+)	miRNA	hsa-mir-146b	0.751569	-1.09124
hsa-miR-1307_st	10:105144000-105144148 (-)	miRNA	hsa-mir-1307	0.00428691	2.53041
hsa-miR-936_st	10:105797837-105797934 (-)	miRNA	hsa-mir-936	0.746256	1.06636
hsa-miR-609_st	10:105968537-105968631 (-)	miRNA	hsa-mir-609	0.218852	-1.16492
hsa-miR-548e_st	10:112738674-112738761 (+)	miRNA	hsa-mir-548e	0.148851	-1.15506
hsa-miR-202-star_st	10:134911006-134911115 (-)	miRNA	hsa-mir-202	0.627238	-1.1158
hsa-miR-202_st	10:134911006-134911115 (-)	miRNA	hsa-mir-202	0.237733	1.27921
hsa-miR-1265_st	10:14518581-14518666 (+)	miRNA	hsa-mir-1265	0.153863	1.18908
hsa-miR-511_st	10:17927113-17927199 (+) // 10:18174042-18174128 (+)	miRNA	hsa-mir-511-1 // hsa-mir-511-2	0.0799376	-1.2519
hsa-miR-603_st	10:24604620-24604716 (+)	miRNA	hsa-mir-603	0.303944	1.34513
hsa-miR-604_st	10:29873939-29874032 (-)	miRNA	hsa-mir-604	0.0335308	-1.34735
hsa-miR-938_st	10:29931199-29931281 (-)	miRNA	hsa-mir-938	0.469762	1.11962
hsa-miR-605_st	10:52729339-52729421 (+)	miRNA	hsa-mir-605	0.907832	-1.02681
hsa-miR-548f_st	10:56037640-56037723 (-) // 2:212999232-212999329 (-) // 5:109877429-109877515 (	miRNA	hsa-mir-548f-1 // hsa-mir-548f-2 // hsa-mir-548f-3 // hsa-mir-548f-4 // hsa-mir-	0.468361	-1.12013
hsa-miR-1296_st	10:64802723-64802814 (-)	miRNA	hsa-mir-1296	0.594859	1.17628
14qI-1_st	chr14:100460911-100460980 (+)	CDBox	14q(I-1)	0.621814	1.07325
hsa-miR-1254_st	10:70189081-70189177 (+)	miRNA	hsa-mir-1254	0.0173599	1.64653
hsa-miR-606_st	10:76982222-76982317 (+)	miRNA	hsa-mir-606	0.471706	1.08534
hsa-miR-346_st	10:88014431-88014525 (-)	miRNA	hsa-mir-346	0.00403375	-2.53283
hsa-miR-107_st	10:91342484-91342564 (-)	miRNA	hsa-mir-107	0.988853	1.00071
hsa-miR-607_st	10:98578416-98578511 (-)	miRNA	hsa-mir-607	0.709886	-1.05792
hsa-miR-34b_st	11:110888873-110888956 (+)	miRNA	hsa-mir-34b	0.005987	-7.36936
hsa-miR-34b-star_st	11:110888873-110888956 (+)	miRNA	hsa-mir-34b	0.000128958	2.26636
hsa-miR-34c-3p_st	11:110889374-110889450 (+)	miRNA	hsa-mir-34c	0.0538566	2.56808
hsa-miR-34c-5p_st	11:110889374-110889450 (+)	miRNA	hsa-mir-34c	0.0302098	3.7141
hsa-miR-125b_st	11:121475675-121475762 (-) // 21:16884428-16884516 (+)	miRNA	hsa-mir-125b-1 // hsa-mir-125b-2	0.584034	1.05027
hsa-miR-125b-2-star_st	11:121475675-121475762 (-) // 21:16884428-16884516 (+)	miRNA	hsa-mir-125b-1 // hsa-mir-125b-2	0.232377	1.66641
hsa-miR-125b-1-star_st	11:121475675-121475762 (-) // 21:16884428-16884516 (+)	miRNA	hsa-mir-125b-1 // hsa-mir-125b-2	0.000797156	2.0729
hsa-let-7a_st	11:121522440-121522511 (-) // 22:44887293-44887366 (+) // 9:95978060-95978139 (+	miRNA	hsa-let-7a-2 // hsa-let-7a-3 // hsa-let-7a-1	0.310554	-1.10646
hsa-let-7a-star_st	11:121522440-121522511 (-) // 22:44887293-44887366 (+) // 9:95978060-95978139 (+	miRNA	hsa-let-7a-2 // hsa-let-7a-3 // hsa-let-7a-1	0.297523	1.10962
hsa-miR-100-star_st	11:121528147-121528226 (-)	miRNA	hsa-mir-100	0.520701	1.08748
hsa-miR-100_st	11:121528147-121528226 (-)	miRNA	hsa-mir-100	0.391947	1.08834
hsa-miR-675_st	11:1974565-1974637 (-)	miRNA	hsa-mir-675	0.0841335	-1.52986
hsa-miR-483-5p_st	11:2111940-2112015 (-)	miRNA	hsa-mir-483	0.0104558	-2.38177
spike_in-control-44_st		Oligonucleotide spike-in controls	spike_in-control-44	0.000421597	-1.63712
ENSG00000212624_st	chr1:51963035-51963156 (-)	snoRNA	ENSG00000212624	0.000145707	-1.63224
hsa-miR-483-3p_st	11:2111940-2112015 (-)	miRNA	hsa-mir-483	0.225981	-1.22358
14qI-2_st	chr14:100463432-100463502 (+)	CDBox	14q(I-2)	0.243665	-1.07037
hsa-miR-610_st	11:28034938-28035033 (+)	miRNA	hsa-mir-610	0.0920899	-1.35868
hsa-miR-129-star_st	11:43559520-43559609 (+) // 7:127635161-127635232 (+)	miRNA	hsa-mir-129-2 // hsa-mir-129-1	0.00910459	-1.89944
hsa-miR-129-3p_st	11:43559520-43559609 (+) // 7:127635161-127635232 (+)	miRNA	hsa-mir-129-2 // hsa-mir-129-1	0.828476	1.03746
hsa-miR-129-5p_st	11:43559520-43559609 (+) // 7:127635161-127635232 (+)	miRNA	hsa-mir-129-2 // hsa-mir-129-1	0.624661	1.13975
hsa-miR-210_st	11:558089-558198 (-)	miRNA	hsa-mir-210	0.148226	1.96578
hsa-miR-130a-star_st	11:57165247-57165335 (+)	miRNA	hsa-mir-130a	0.148297	-1.1698
hsa-miR-130a_st	11:57165247-57165335 (+)	miRNA	hsa-mir-130a	0.598266	1.08061
hsa-miR-611_st	11:61316543-61316609 (-)	miRNA	hsa-mir-611	0.0418341	-1.34633
hsa-miR-1237_st	11:63892650-63892751 (+)	miRNA	hsa-mir-1237	0.025337	1.67497
hsa-miR-192_st	11:64415185-64415294 (-)	miRNA	hsa-mir-192	0.029376	-1.81903
hsa-miR-192-star_st	11:64415185-64415294 (-)	miRNA	hsa-mir-192	0.289859	-1.16159
hsa-miR-194_st	11:64415403-64415487 (-) // 1:218358122-218358206 (-)	miRNA	hsa-mir-194-2 // hsa-mir-194-1	0.0108869	-1.75136
hsa-miR-194-star_st	11:64415403-64415487 (-) // 1:218358122-218358206 (-)	miRNA	hsa-mir-194-2 // hsa-mir-194-1	0.072689	1.64796
hsa-miR-612_st	11:64968505-64968604 (+)	miRNA	hsa-mir-612	0.00671026	-1.49552
hsa-miR-548k_st	11:69807709-69807824 (+)	miRNA	hsa-mir-548k	0.0866706	1.29947
hsa-miR-139-3p_st	11:72003755-72003822 (-)	miRNA	hsa-mir-139	0.235901	-1.87631
hsa-miR-139-5p_st	11:72003755-72003822 (-)	miRNA	hsa-mir-139	0.462637	-1.48826
ENSG00000201467_x_st	chrX:16972424-16972555 (-)	snoRNA	ENSG00000201467	0.00667933	-1.55537
hsa-miR-302e_st	11:7212573-7212644 (+)	miRNA	hsa-mir-302e	0.0281058	-1.37895
hsa-miR-326_st	11:74723784-74723878 (-)	miRNA	hsa-mir-326	0.0897206	2.02772
spike_in-control-21_st		Oligonucleotide spike-in controls	spike_in-control-21	0.000218636	-1.55055
hsa-miR-708-star_st	11:78790714-78790801 (-)	miRNA	hsa-mir-708	0.208996	1.23801
14qI-3_x_st	chr14:100466009-100466079 (+)	CDBox	14q(I-3)	0.0233623	1.66859
hsa-miR-708_st	11:78790714-78790801 (-)	miRNA	hsa-mir-708	0.208406	1.4896
hsa-miR-1261_st	11:90241937-90242018 (-)	miRNA	hsa-mir-1261	0.978461	1.00634
hsa-miR-1304_st	11:93106488-93106578 (-)	miRNA	hsa-mir-1304	0.00304614	-1.57915
hsa-miR-548l_st	11:93839309-93839394 (-)	miRNA	hsa-mir-548l	0.88102	1.01922
ENSG00000207098_st	chr21:33136041-33136175 (-)	snoRNA	ENSG00000207098	0.0213952	-1.53701
hsa-miR-619_st	12:107754813-107754911 (-)	miRNA	hsa-mir-619	0.000335938	1.83036
hsa-miR-1302_st	12:111617222-111617364 (-) // 15:100318185-100318322 (-) // 19:22973-23110 (+) /	miRNA	hsa-mir-1302-1 // hsa-mir-1302-2 // hsa-mir-1302-2 // hsa-mir-1302-2 // hsa-mir-	0.786764	-1.05367
hsa-miR-620_st	12:115070748-115070842 (-)	miRNA	hsa-mir-620	0.174969	1.15864
hsa-miR-1178_st	12:118635822-118635912 (-)	miRNA	hsa-mir-1178	0.0379544	-1.32572
spike_in-control-30_st		Oligonucleotide spike-in controls	spike_in-control-30	0.0118116	-1.51185
hsa-miR-1244_st	12:12156153-12156237 (+) // 12:9283330-9283414 (-) // 2:232286268-232286352 (+)	miRNA	hsa-mir-1244 // hsa-mir-1244 // hsa-mir-1244 // hsa-mir-1244	0.139109	-1.50374
hsa-miR-613_st	12:12808850-12808944 (+)	miRNA	hsa-mir-613	0.799686	1.04341
ENSG00000201125_st	chr12:74369190-74369316 (-)	snoRNA	ENSG00000201125	0.00575856	-1.5036
hsa-miR-614_st	12:12960030-12960119 (+)	miRNA	hsa-mir-614	0.0191191	-1.59371
hsa-miR-920_st	12:24256622-24256696 (+)	miRNA	hsa-mir-920	0.260343	-1.27723
hsa-miR-1291_st	12:47334494-47334580 (-)	miRNA	hsa-mir-1291	0.554989	-1.2265
hsa-miR-1293_st	12:48914192-48914262 (-)	miRNA	hsa-mir-1293	0.0248932	-1.26633
hsa-miR-196a-star_st	12:52671789-52671898 (+) // 17:44064851-44064920 (-)	miRNA	hsa-mir-196a-2 // hsa-mir-196a-1	0.104301	-1.50759
hsa-miR-196a_st	12:52671789-52671898 (+) // 17:44064851-44064920 (-)	miRNA	hsa-mir-196a-2 // hsa-mir-196a-1	0.572138	1.23805
hsa-miR-615-3p_st	12:52714001-52714096 (+)	miRNA	hsa-mir-615	0.127106	-1.69002
ENSG00000206633_st	chr2:10504291-10504423 (-)	snoRNA	ENSG00000206633	0.0044733	-1.48062
hsa-miR-615-5p_st	12:52714001-52714096 (+)	miRNA	hsa-mir-615	0.0534	-1.43781
hsa-miR-148b-star_st	12:53017267-53017365 (+)	miRNA	hsa-mir-148b	0.6087	1.08817
hsa-miR-148b_st	12:53017267-53017365 (+)	miRNA	hsa-mir-148b	0.00155448	2.36579
hsa-miR-1228-star_st	12:55874554-55874626 (+)	miRNA	hsa-mir-1228	0.0567131	-1.54141
hsa-miR-1228_st	12:55874554-55874626 (+)	miRNA	hsa-mir-1228	0.768062	-1.07245
ENSG00000199452_st	chr20:36483708-36483835 (-)	snoRNA	ENSG00000199452	0.0159116	-1.46037
hsa-miR-616_st	12:56199213-56199309 (-)	miRNA	hsa-mir-616	0.0272893	-1.88139
hsa-miR-616-star_st	12:56199213-56199309 (-)	miRNA	hsa-mir-616	0.907017	1.01972
hsa-miR-26a-2-star_st	12:56504659-56504742 (-) // 3:37985899-37985975 (+)	miRNA	hsa-mir-26a-2 // hsa-mir-26a-1	0.409931	-1.10707
ENSG00000206976_st	chr11:3900373-3900509 (+)	snoRNA	ENSG00000206976	0.0120285	-1.44963
ENSG00000207503_st	chr21:41833003-41833123 (+)	snoRNA	ENSG00000207503	0.0187259	-1.44577
14qI-4_x_st	chr14:100472581-100472654 (+)	CDBox	14q(I-4)	6.31782e-06	3.0881
hsa-miR-26a_st	12:56504659-56504742 (-) // 3:37985899-37985975 (+)	miRNA	hsa-mir-26a-2 // hsa-mir-26a-1	0.593739	-1.0318
hsa-miR-26a-1-star_st	12:56504659-56504742 (-) // 3:37985899-37985975 (+)	miRNA	hsa-mir-26a-2 // hsa-mir-26a-1	0.850598	-1.0271
ENSG00000199470_st	chr7:12706908-12707039 (-)	snoRNA	ENSG00000199470	0.00132187	-1.43711
ENSG00000199927_st	chr3:30320817-30321031 (-)	snoRNA	ENSG00000199927	0.000645092	-1.43648
hsa-let-7i_st	12:61283733-61283816 (+)	miRNA	hsa-let-7i	0.554487	1.06841
spike_in-control-28_st		Oligonucleotide spike-in controls	spike_in-control-28	0.0218989	-1.43236
hsa-let-7i-star_st	12:61283733-61283816 (+)	miRNA	hsa-let-7i	5.30595e-06	5.17647
hsa-miR-548c-5p_st	12:63302556-63302652 (+)	miRNA	hsa-mir-548c	0.124897	-1.6274
ENSG00000202326_s_st	chr1:200763061-200763190 (-)	snoRNA	ENSG00000202326	0.0134396	-1.42753
ENSG00000199282_st	chr13:72058819-72058949 (+)	snoRNA	ENSG00000199282	0.0555132	-1.42702
hsa-miR-548c-3p_st	12:63302556-63302652 (+)	miRNA	hsa-mir-548c	0.932397	1.01105
hsa-miR-1279_st	12:67953204-67953265 (-)	miRNA	hsa-mir-1279	0.801922	-1.04755
hsa-miR-200c_st	12:6943123-6943190 (+)	miRNA	hsa-mir-200c	0.0152609	-1.47623
ENSG00000201465_st	chr7:137523284-137523415 (-)	snoRNA	ENSG00000201465	0.00758228	-1.41891
ACA5b_st	chr7:45112092-45112223 (-)	HAcaBox	ACA5b	0.0031112	-1.41721
14qI-4_st	chr14:100472581-100472654 (+)	CDBox	14q(I-4)	8.32991e-06	5.05237
hsa-miR-200c-star_st	12:6943123-6943190 (+)	miRNA	hsa-mir-200c	0.00108931	1.8461
ENSG00000200026_x_st	chr9:38137425-38137558 (+)	snoRNA	ENSG00000200026	0.0127169	-1.4124
hsa-miR-141_st	12:6943521-6943615 (+)	miRNA	hsa-mir-141	0.151388	-1.39986
hsa-miR-141-star_st	12:6943521-6943615 (+)	miRNA	hsa-mir-141	0.0996344	1.19016
ENSG00000199411_x_st	chr9:139108618-139108703 (+)	snoRNA	ENSG00000199411	0.0550103	-1.40187
hsa-miR-1252_st	12:78337168-78337232 (+)	miRNA	hsa-mir-1252	0.881586	1.01378
hsa-miR-617_st	12:79750443-79750539 (-)	miRNA	hsa-mir-617	0.366876	1.11655
hsa-miR-618_st	12:79853646-79853743 (-)	miRNA	hsa-mir-618	0.125384	-1.2657
ENSG00000212423_x_st	chr8:41403331-41403403 (+)	snoRNA	ENSG00000212423	0.119506	-1.3961
ACA64_st	chr16:1955186-1955312 (+)	HAcaBox	ACA64	0.012843	-1.3955
hsa-miR-492_st	12:93752305-93752420 (+)	miRNA	hsa-mir-492	0.0913359	1.54929
hsa-miR-331-5p_st	12:94226327-94226420 (+)	miRNA	hsa-mir-331	0.49628	-1.14639
hsa-miR-331-3p_st	12:94226327-94226420 (+)	miRNA	hsa-mir-331	0.0434986	1.55271
hsa-miR-1251_st	12:96409818-96409887 (+)	miRNA	hsa-mir-1251	0.260643	-1.22723
ENSG00000202335_st	chr12:109418540-109418609 (-)	snoRNA	ENSG00000202335	0.0187828	-1.38897
hsa-miR-135a-star_st	12:96481721-96481820 (+) // 3:52303275-52303364 (-)	miRNA	hsa-mir-135a-2 // hsa-mir-135a-1	0.26068	-1.26831
hsa-miR-135a_st	12:96481721-96481820 (+) // 3:52303275-52303364 (-)	miRNA	hsa-mir-135a-2 // hsa-mir-135a-1	0.106379	1.20417
hsa-miR-1827_st	12:99107793-99107858 (+)	miRNA	hsa-mir-1827	0.360525	1.23831
hsa-miR-1267_st	13:106981520-106981597 (-)	miRNA	hsa-mir-1267	0.336973	1.22782
hsa-miR-320d_st	13:40199964-40200011 (-) // X:139836003-139836050 (-)	miRNA	hsa-mir-320d-1 // hsa-mir-320d-2	0.143934	-1.28235
hsa-miR-621_st	13:40282902-40282997 (+)	miRNA	hsa-mir-621	1.03526e-07	-2.09622
hsa-miR-16_st	13:49521110-49521198 (-) // 3:161605227-161605307 (+)	miRNA	hsa-mir-16-1 // hsa-mir-16-2	0.0592308	-1.12572
hsa-miR-16-1-star_st	13:49521110-49521198 (-) // 3:161605227-161605307 (+)	miRNA	hsa-mir-16-1 // hsa-mir-16-2	0.961429	1.0085
14qI-5_st	chr14:100474277-100474353 (+)	CDBox	14q(I-5)	0.00170631	1.59308
hsa-miR-16-2-star_st	13:49521110-49521198 (-) // 3:161605227-161605307 (+)	miRNA	hsa-mir-16-1 // hsa-mir-16-2	0.0370598	1.53486
hsa-miR-15a_st	13:49521256-49521338 (-)	miRNA	hsa-mir-15a	0.0703144	1.23683
14qI-6_x_st	chr14:100475646-100475719 (+)	CDBox	14q(I-6)	0.000660565	1.55467
hsa-miR-15a-star_st	13:49521256-49521338 (-)	miRNA	hsa-mir-15a	0.435888	1.24718
hsa-miR-1297_st	13:53784108-53784184 (-)	miRNA	hsa-mir-1297	0.459653	1.07249
ENSG00000212415_x_st	chr15:31050220-31050284 (+)	snoRNA	ENSG00000212415	0.000411437	-1.35098
hsa-miR-622_st	13:89681437-89681532 (+)	miRNA	hsa-mir-622	0.242235	-1.54983
hsa-miR-17-star_st	13:90800860-90800943 (+)	miRNA	hsa-mir-17	0.964854	-1.00932
ENSG00000212565_st	chr17:44313201-44313328 (+)	snoRNA	ENSG00000212565	0.00678743	-1.34843
14qI-6_st	chr14:100475646-100475719 (+)	CDBox	14q(I-6)	0.0104111	1.60249
hsa-miR-17_st	13:90800860-90800943 (+)	miRNA	hsa-mir-17	0.443141	1.06352
hsa-miR-18a_st	13:90801006-90801076 (+)	miRNA	hsa-mir-18a	0.0205879	-1.35795
ENSG00000200961_x_st	chr17:25128763-25128888 (+)	snoRNA	ENSG00000200961	0.030855	-1.34357
hsa-miR-18a-star_st	13:90801006-90801076 (+)	miRNA	hsa-mir-18a	0.0248512	1.80258
hsa-miR-19a_st	13:90801146-90801227 (+)	miRNA	hsa-mir-19a	0.0640185	-1.60626
hsa-miR-19a-star_st	13:90801146-90801227 (+)	miRNA	hsa-mir-19a	0.204618	-1.20299
ENSG00000212458_st	chr4:1102672-1102801 (+)	snoRNA	ENSG00000212458	0.00390371	-1.32923
hsa-miR-20a_st	13:90801320-90801390 (+)	miRNA	hsa-mir-20a	0.00102342	-1.48495
hsa-miR-20a-star_st	13:90801320-90801390 (+)	miRNA	hsa-mir-20a	0.518082	-1.13897
hsa-miR-19b-1-star_st	13:90801447-90801533 (+) // X:133131367-133131462 (-)	miRNA	hsa-mir-19b-1 // hsa-mir-19b-2	0.99202	-1.00162
hsa-miR-19b-2-star_st	13:90801447-90801533 (+) // X:133131367-133131462 (-)	miRNA	hsa-mir-19b-1 // hsa-mir-19b-2	0.279094	1.09769
hsa-miR-19b_st	13:90801447-90801533 (+) // X:133131367-133131462 (-)	miRNA	hsa-mir-19b-1 // hsa-mir-19b-2	0.0827805	1.17206
ENSG00000200222_st	chr3:64032524-64032735 (-)	snoRNA	ENSG00000200222	0.029832	-1.31797
hsa-miR-92a-1-star_st	13:90801569-90801646 (+) // X:133131234-133131308 (-)	miRNA	hsa-mir-92a-1 // hsa-mir-92a-2	0.0109236	-3.23831
hsa-miR-92a_st	13:90801569-90801646 (+) // X:133131234-133131308 (-)	miRNA	hsa-mir-92a-1 // hsa-mir-92a-2	0.480453	-1.12039
ENSG00000212508_st	chr22:17617368-17617489 (+)	snoRNA	ENSG00000212508	0.106462	-1.31466
hsa-miR-92a-2-star_st	13:90801569-90801646 (+) // X:133131234-133131308 (-)	miRNA	hsa-mir-92a-1 // hsa-mir-92a-2	0.554225	1.15864
ENSG00000212618_st	chr17:18788037-18788111 (+)	snoRNA	ENSG00000212618	0.00555005	-1.31307
hsa-miR-623_st	13:98806386-98806483 (+)	miRNA	hsa-mir-623	0.0476805	1.55554
ENSG00000212161_st	chr1:158088320-158088386 (-)	snoRNA	ENSG00000212161	0.00440253	-1.31075
ENSG00000201467_st	chrX:16972424-16972555 (-)	snoRNA	ENSG00000201467	0.015649	-1.30869
hsa-miR-770-5p_st	14:100388480-100388577 (+)	miRNA	hsa-mir-770	0.00481888	2.10438
hsa-miR-493-star_st	14:100405150-100405238 (+)	miRNA	hsa-mir-493	0.000946662	4.65555
hsa-miR-493_st	14:100405150-100405238 (+)	miRNA	hsa-mir-493	4.2394e-07	8.48953
ENSG00000212421_st	chr9:89065185-89065320 (+)	snoRNA	ENSG00000212421	0.00170135	-1.30047
ENSG00000199321_st	chr10:128458261-128458333 (-)	snoRNA	ENSG00000199321	0.000565445	-1.29928
hsa-miR-337-3p_st	14:100410583-100410675 (+)	miRNA	hsa-mir-337	0.2694	-1.35906
ENSG00000200191_st	chr8:72890283-72890414 (-)	snoRNA	ENSG00000200191	0.0365234	-1.29897
ENSG00000206961_st	chr2:170292628-170292759 (+)	snoRNA	ENSG00000206961	0.0321947	-1.29699
spike_in-control-7_st		Oligonucleotide spike-in controls	spike_in-control-7	0.0663454	-1.29308
hsa-miR-337-5p_st	14:100410583-100410675 (+)	miRNA	hsa-mir-337	5.58137e-05	3.09466
hsa-miR-665_st	14:100411123-100411194 (+)	miRNA	hsa-mir-665	0.290336	-1.37062
ENSG00000206637_x_st	chr1:200214212-200214346 (+)	snoRNA	ENSG00000206637	0.00509858	-1.28847
hsa-miR-431-star_st	14:100417097-100417210 (+)	miRNA	hsa-mir-431	0.00746871	3.58605
ENSG00000199411_st	chr9:139108618-139108703 (+)	snoRNA	ENSG00000199411	0.00836523	-1.28434
ENSG00000206869_st	chr2:165252399-165252533 (-)	snoRNA	ENSG00000206869	0.0156926	-1.28311
hsa-miR-431_st	14:100417097-100417210 (+)	miRNA	hsa-mir-431	5.47466e-09	29.9382
hsa-miR-433_st	14:100417976-100418068 (+)	miRNA	hsa-mir-433	0.00376783	3.28995
hsa-miR-127-5p_st	14:100419069-100419165 (+)	miRNA	hsa-mir-127	7.66237e-06	3.97685
hsa-miR-127-3p_st	14:100419069-100419165 (+)	miRNA	hsa-mir-127	9.35744e-07	5.4293
spike_in-control-36_st		Oligonucleotide spike-in controls	spike_in-control-36	0.0185769	-1.28146
hsa-miR-432-star_st	14:100420573-100420666 (+)	miRNA	hsa-mir-432	0.146999	1.48281
ENSG00000200422_st	chrX:86288392-86288463 (+)	snoRNA	ENSG00000200422	0.00674559	-1.2809
hsa-miR-432_st	14:100420573-100420666 (+)	miRNA	hsa-mir-432	0.000344729	3.17571
ENSG00000200932_st	chr2:238443286-238443364 (+)	snoRNA	ENSG00000200932	0.0971526	-1.2791
hsa-miR-136_st	14:100420792-100420873 (+)	miRNA	hsa-mir-136	0.912672	-1.01354
ACA34_st	chr12:47334432-47334568 (-)	HAcaBox	ACA34	0.0737691	-1.27755
hsa-miR-136-star_st	14:100420792-100420873 (+)	miRNA	hsa-mir-136	0.282467	1.14514
ENSG00000212291_st	chr11:108639431-108639501 (-)	snoRNA	ENSG00000212291	0.0427459	-1.27666
ENSG00000212432_s_st	chr12:9488933-9489068 (+)	snoRNA	ENSG00000212432	0.0418421	-1.27593
hsa-miR-370_st	14:100447229-100447303 (+)	miRNA	hsa-mir-370	6.90319e-05	4.2987
hsa-miR-379-star_st	14:100558156-100558222 (+)	miRNA	hsa-mir-379	0.123035	1.43266
hsa-miR-379_st	14:100558156-100558222 (+)	miRNA	hsa-mir-379	0.135506	1.57065
hsa-miR-411_st	14:100559415-100559510 (+)	miRNA	hsa-mir-411	0.00218589	3.02593
hsa-miR-411-star_st	14:100559415-100559510 (+)	miRNA	hsa-mir-411	0.00111684	4.28433
hTR_st	chr3:170965092-170965639 (-)	scaRna	hTR	0.0362428	-1.26805
hsa-miR-299-5p_st	14:100559884-100559946 (+)	miRNA	hsa-mir-299	0.0129735	3.04168
hsa-miR-299-3p_st	14:100559884-100559946 (+)	miRNA	hsa-mir-299	0.000114646	3.39692
ENSG00000202379_st	chr3:109776102-109776235 (+)	snoRNA	ENSG00000202379	0.00452762	-1.26398
hsa-miR-380_st	14:100561107-100561167 (+)	miRNA	hsa-mir-380	0.62519	-1.06892
hsa-miR-380-star_st	14:100561107-100561167 (+)	miRNA	hsa-mir-380	0.196954	1.31913
ENSG00000212532_x_st	chr6:51437447-51437522 (+)	snoRNA	ENSG00000212532	0.0551893	-1.26005
ENSG00000212627_st	chr1:204427631-204427716 (-)	snoRNA	ENSG00000212627	0.0163921	-1.25898
ENSG00000206761_st	chr14:100681575-100681785 (-)	snoRNA	ENSG00000206761	0.00026904	-1.25812
hsa-miR-1197_st	14:100561654-100561741 (+)	miRNA	hsa-mir-1197	0.00325322	1.61837
ENSG00000212580_st	chr2:49969510-49969628 (-)	snoRNA	ENSG00000212580	0.0725039	-1.25557
ENSG00000207098_x_st	chr21:33136041-33136175 (-)	snoRNA	ENSG00000207098	0.127438	-1.25554
hsa-miR-323-5p_st	14:100561822-100561907 (+)	miRNA	hsa-mir-323	0.54078	1.21086
hsa-miR-323-3p_st	14:100561822-100561907 (+)	miRNA	hsa-mir-323	0.00064868	3.66685
hsa-miR-758_st	14:100562110-100562197 (+)	miRNA	hsa-mir-758	0.000579707	5.63054
hsa-miR-329_st	14:100562875-100562954 (+) // 14:100563190-100563273 (+)	miRNA	hsa-mir-329-1 // hsa-mir-329-2	0.000509335	3.90084
hsa-miR-494_st	14:100565724-100565804 (+)	miRNA	hsa-mir-494	0.000218137	2.63657
ENSG00000200706_x_st	chr6:38283028-38283099 (+)	snoRNA	ENSG00000200706	0.0342122	-1.25145
hsa-miR-543_st	14:100568077-100568154 (+)	miRNA	hsa-mir-543	3.29573e-05	6.79104
ENSG00000206909_x_st	chr5:170725727-170725861 (+)	snoRNA	ENSG00000206909	0.106109	-1.24987
hsa-miR-495_st	14:100569845-100569926 (+)	miRNA	hsa-mir-495	0.0001547	3.49512
hsa-miR-376c_st	14:100575780-100575845 (+)	miRNA	hsa-mir-376c	0.00045214	3.15945
hsa-miR-376a-star_st	14:100576159-100576238 (+) // 14:100576872-100576939 (+)	miRNA	hsa-mir-376a-2 // hsa-mir-376a-1	0.70737	1.03799
hsa-miR-376a_st	14:100576159-100576238 (+) // 14:100576872-100576939 (+)	miRNA	hsa-mir-376a-2 // hsa-mir-376a-1	0.00102192	3.20094
ENSG00000199675_s_st	chr11:93094611-93094680 (+)	snoRNA	ENSG00000199675	0.0587867	-1.24399
hsa-mir-654	14:100576309-100576389 (+)	miRNA	hsa-mir-654	8.94023e-05	3.97007
hsa-miR-654-3p_st	14:100576309-100576389 (+)	miRNA	hsa-mir-654	1.5088e-05	7.45123
spike_in-control-34_st		Oligonucleotide spike-in controls	spike_in-control-34	0.0853137	-1.23865
hsa-miR-376b_st	14:100576526-100576625 (+)	miRNA	hsa-mir-376b	0.108893	1.68325
ENSG00000212132_st	chr10:62655960-62656039 (+)	snoRNA	ENSG00000212132	0.0731318	-1.23694
spike_in-control-2_st		Oligonucleotide spike-in controls	spike_in-control-2	0.112984	-1.23412
14qI-7_st	chr14:100477216-100477291 (+)	CDBox	14q(I-7)	1.1092e-05	2.51791
ENSG00000201407_st	chrX:24061224-24061355 (+)	snoRNA	ENSG00000201407	0.0327552	-1.23169
ENSG00000206901_st	chr2:139985464-139985595 (+)	snoRNA	ENSG00000206901	0.0407157	-1.23153
hsa-miR-300_st	14:100577453-100577535 (+)	miRNA	hsa-mir-300	0.0499372	1.41658
ENSG00000199411_s_st	chr9:139108618-139108703 (+)	snoRNA	ENSG00000199411	0.56922	-1.23076
hsa-miR-1185_st	14:100579067-100579152 (+) // 14:100580288-100580373 (+)	miRNA	hsa-mir-1185-1 // hsa-mir-1185-2	0.794023	-1.04889
hsa-miR-381_st	14:100582010-100582084 (+)	miRNA	hsa-mir-381	0.000847502	2.87792
hsa-miR-487b_st	14:100582545-100582628 (+)	miRNA	hsa-mir-487b	0.0682138	1.63023
ENSG00000212575_st	chrX:128480234-128480304 (+)	snoRNA	ENSG00000212575	0.0305967	-1.22672
ENSG00000201151_st	chr20:33168600-33168671 (-)	snoRNA	ENSG00000201151	0.0529457	-1.2267
ENSG00000201660_st	chrX:5338163-5338292 (+)	snoRNA	ENSG00000201660	0.192318	-1.22664
hsa-miR-539_st	14:100583411-100583488 (+)	miRNA	hsa-mir-539	0.0902326	1.86866
ENSG00000207215_st	chr8:98439669-98439877 (+)	snoRNA	ENSG00000207215	0.00670144	-1.22635
hsa-miR-889_st	14:100583991-100584069 (+)	miRNA	hsa-mir-889	0.120611	1.36655
14qI-8_st	chr14:100479541-100479613 (+)	CDBox	14q(I-8)	0.0032999	1.49439
hsa-miR-544_st	14:100584748-100584838 (+)	miRNA	hsa-mir-544	0.413576	-1.07583
hsa-miR-655_st	14:100585640-100585736 (+)	miRNA	hsa-mir-655	0.727208	-1.05025
hsa-miR-487a_st	14:100588536-100588615 (+)	miRNA	hsa-mir-487a	0.00408454	2.32686
hsa-miR-382_st	14:100590396-100590471 (+)	miRNA	hsa-mir-382	0.0079021	2.45026
14qI-8_x_st	chr14:100479541-100479613 (+)	CDBox	14q(I-8)	0.00319075	1.75382
ENSG00000201038_st	chr18:3015432-3015565 (-)	snoRNA	ENSG00000201038	0.0135407	-1.22173
hsa-miR-134_st	14:100590777-100590849 (+)	miRNA	hsa-mir-134	0.00783195	2.5009
hsa-miR-668_st	14:100591348-100591413 (+)	miRNA	hsa-mir-668	0.00170321	1.91907
ENSG00000199851_x_st	chr6:28091325-28091529 (+)	snoRNA	ENSG00000199851	0.0695785	-1.21764
ENSG00000200538_x_st	chr17:43814733-43814947 (-)	snoRNA	ENSG00000200538	0.0132205	-1.21646
ENSG00000202216_x_st	chr2:180507373-180507510 (-)	snoRNA	ENSG00000202216	0.101217	-1.21625
hsa-miR-485-5p_st	14:100591509-100591581 (+)	miRNA	hsa-mir-485	0.307021	1.45925
ENSG00000201733_st	chr11:65956813-65956949 (+)	snoRNA	ENSG00000201733	0.026957	-1.21392
hsa-miR-485-3p_st	14:100591509-100591581 (+)	miRNA	hsa-mir-485	0.0938763	1.93478
hsa-miR-453_st	14:100592280-100592359 (+)	miRNA	hsa-mir-453	0.129237	1.59632
hsa-miR-154-star_st	14:100595845-100595928 (+)	miRNA	hsa-mir-154	1.29369e-05	4.22497
ENSG00000201904_st	chr15:32676951-32677051 (-)	snoRNA	ENSG00000201904	0.054395	-1.21044
hsa-miR-154_st	14:100595845-100595928 (+)	miRNA	hsa-mir-154	2.85668e-05	7.53882
hsa-miR-496_st	14:100596663-100596764 (+)	miRNA	hsa-mir-496	0.667439	-1.05364
hsa-miR-377_st	14:100598140-100598208 (+)	miRNA	hsa-mir-377	0.00217005	3.02696
ENSG00000201674_x_st	chrX:113073744-113073958 (-)	snoRNA	ENSG00000201674	0.0204818	-1.20856
hsa-miR-377-star_st	14:100598140-100598208 (+)	miRNA	hsa-mir-377	5.1938e-06	5.63195
hsa-miR-541-star_st	14:100600585-100600668 (+)	miRNA	hsa-mir-541	0.94213	-1.01472
ENSG00000202377_st	chr7:115008605-115008732 (-)	snoRNA	ENSG00000202377	0.0672409	-1.20496
hsa-miR-541_st	14:100600585-100600668 (+)	miRNA	hsa-mir-541	0.10846	1.33659
ENSG00000202335_x_st	chr12:109418540-109418609 (-)	snoRNA	ENSG00000202335	0.152921	-1.20377
hsa-miR-409-3p_st	14:100601390-100601468 (+)	miRNA	hsa-mir-409	9.77514e-06	4.98679
ENSG00000207268_x_st	chr9:118983166-118983300 (-)	snoRNA	ENSG00000207268	0.0434235	-1.2023
ACA63_st	chr1:201965332-201965456 (+)	HAcaBox	ACA63	0.188506	-1.20098
ENSG00000200130_x_st	chr7:64429723-64429821 (+)	snoRNA	ENSG00000200130	0.120068	-1.20098
ENSG00000212181_x_st	chr2:148734613-148734747 (-)	snoRNA	ENSG00000212181	0.276951	-1.20089
U71c_st	chr20:36491724-36491861 (-)	HAcaBox	U71c	0.0671609	-1.19969
hsa-miR-409-5p_st	14:100601390-100601468 (+)	miRNA	hsa-mir-409	9.25417e-07	8.31024
ENSG00000202268_x_st	chr3:45271906-45272116 (-)	snoRNA	ENSG00000202268	0.0675358	-1.19894
hsa-miR-412_st	14:100601537-100601627 (+)	miRNA	hsa-mir-412	1.47138e-06	1.70853
hsa-miR-369-3p_st	14:100601688-100601757 (+)	miRNA	hsa-mir-369	0.102016	1.18853
hsa-miR-369-5p_st	14:100601688-100601757 (+)	miRNA	hsa-mir-369	0.00689032	2.67086
ENSG00000200991_st	chr15:83196733-83196850 (-)	snoRNA	ENSG00000200991	0.0998829	-1.19316
ENSG00000199212_st	chr8:55405800-55406008 (+)	snoRNA	ENSG00000199212	0.0313944	-1.18997
hsa-miR-410_st	14:100602002-100602081 (+)	miRNA	hsa-mir-410	0.000967089	4.47994
hsa-miR-656_st	14:100602814-100602891 (+)	miRNA	hsa-mir-656	0.00339422	-1.38014
ACA22_s_st	chr7:64857948-64858081 (+)	HAcaBox	ACA22	0.238269	-1.18621
ENSG00000207444_st	chr14:70934807-70934877 (+)	snoRNA	ENSG00000207444	0.121013	-1.18451
hsa-miR-1247_st	14:101096377-101096512 (-)	miRNA	hsa-mir-1247	0.0874748	1.41872
hsa-miR-203_st	14:103653495-103653604 (+)	miRNA	hsa-mir-203	0.0280625	-2.8269
hsa-miR-1201_st	14:19864446-19864530 (-)	miRNA	hsa-mir-1201	0.318846	1.3573
hsa-miR-208a_st	14:22927645-22927715 (-)	miRNA	hsa-mir-208a	0.509766	-1.1067
hsa-miR-208b_st	14:22957036-22957112 (-)	miRNA	hsa-mir-208b	0.288586	1.1219
hsa-miR-624_st	14:30553603-30553699 (-)	miRNA	hsa-mir-624	0.586975	-1.06525
hsa-miR-624-star_st	14:30553603-30553699 (-)	miRNA	hsa-mir-624	8.48296e-05	2.82673
hsa-miR-548h_st	14:63631495-63631596 (-) // 16:11307798-11307885 (-) // 17:13387571-13387688 (-)	miRNA	hsa-mir-548h-1 // hsa-mir-548h-2 // hsa-mir-548h-3 // hsa-mir-548h-4	0.267677	1.14506
ENSG00000199894_st	chr4:111573714-111573793 (-)	snoRNA	ENSG00000199894	0.174158	-1.17859
hsa-miR-625_st	14:65007573-65007657 (+)	miRNA	hsa-mir-625	3.35562e-07	-3.7661
ENSG00000212168_st	chr2:57625174-57625238 (+)	snoRNA	ENSG00000212168	0.0823127	-1.17589
hsa-miR-625-star_st	14:65007573-65007657 (+)	miRNA	hsa-mir-625	0.0680416	1.26115
ENSG00000212422_st	chr7:10228949-10229162 (+)	snoRNA	ENSG00000212422	0.0481322	-1.17525
hsa-miR-1260_st	14:76802314-76802386 (+)	miRNA	hsa-mir-1260	0.0207521	2.18781
ENSG00000212302_st	chr14:22295810-22295878 (-)	snoRNA	ENSG00000212302	0.0800856	-1.17494
hsa-miR-342-5p_st	14:99645745-99645843 (+)	miRNA	hsa-mir-342	0.0249931	1.56343
hsa-miR-342-3p_st	14:99645745-99645843 (+)	miRNA	hsa-mir-342	0.003696	1.91471
ENSG00000212284_st	chr15:23062831-23062901 (+)	snoRNA	ENSG00000212284	0.154568	-1.17421
hsa-miR-345_st	14:99843949-99844046 (+)	miRNA	hsa-mir-345	2.49798e-05	3.38283
hsa-miR-1268_st	15:20014593-20014644 (-)	miRNA	hsa-mir-1268	0.0995437	-1.40808
ENSG00000201516_st	chr4:177256308-177256430 (+)	snoRNA	ENSG00000201516	0.0880135	-1.17218
hsa-miR-211_st	15:29144527-29144636 (-)	miRNA	hsa-mir-211	0.441369	-1.12811
ENSG00000212428_st	chr15:22955461-22955519 (+)	snoRNA	ENSG00000212428	0.22159	-1.17042
hsa-miR-1233_st	15:32461562-32461643 (-) // 15:32607783-32607864 (-)	miRNA	hsa-mir-1233 // hsa-mir-1233	0.804302	-1.03537
ENSG00000212338_st	chr1:177432231-177432367 (+)	snoRNA	ENSG00000212338	0.0427832	-1.1694
ENSG00000207502_st	chr1:115966016-115966146 (-)	snoRNA	ENSG00000207502	0.200427	-1.16924
ENSG00000201125_x_st	chr12:74369190-74369316 (-)	snoRNA	ENSG00000201125	0.150054	-1.16919
hsa-miR-626_st	15:39771075-39771168 (+)	miRNA	hsa-mir-626	0.0791447	1.38438
ENSG00000199231_x_st	chr7:62273753-62273832 (-)	snoRNA	ENSG00000199231	0.0304036	-1.16797
14qI-9_x_st	chr14:100481739-100481809 (+)	CDBox	14q(I-9)	3.16427e-06	2.8223
ENSG00000201316_st	chr8:52090134-52090278 (+)	snoRNA	ENSG00000201316	0.14117	-1.16594
hsa-miR-627_st	15:40279060-40279156 (-)	miRNA	hsa-mir-627	0.527443	-1.13881
hsa-miR-1282_st	15:41873149-41873249 (-)	miRNA	hsa-mir-1282	0.415295	-1.12634
ENSG00000200226_st	chr2:12087880-12087949 (-)	snoRNA	ENSG00000200226	0.0414525	-1.1647
ENSG00000201384_st	chr14:76737122-76737236 (-)	snoRNA	ENSG00000201384	0.273141	-1.16435
14qII-1_x_st	chr14:100485923-100485993 (+)	CDBox	14q(II-1)	0.00452504	2.2545
ENSG00000201733_x_st	chr11:65956813-65956949 (+)	snoRNA	ENSG00000201733	0.248186	-1.16322
hsa-miR-147b_st	15:43512540-43512619 (+)	miRNA	hsa-mir-147b	0.379441	-1.18778
ENSG00000199934_x_st	chr1:85830551-85830627 (+)	snoRNA	ENSG00000199934	0.0582249	-1.16259
hsa-miR-1266_st	15:50356606-50356689 (-)	miRNA	hsa-mir-1266	0.391465	-1.13598
ENSG00000202269_st	chr5:15163895-15164029 (-)	snoRNA	ENSG00000202269	0.159422	-1.16144
hsa-miR-1300_st	15:51017859-51017946 (-)	miRNA	hsa-mir-1300	0.787298	1.11088
ENSG00000202275_st	chr14:103333362-103333438 (-)	snoRNA	ENSG00000202275	0.0932914	-1.15955
ENSG00000200492_st	chr6:92885862-92886070 (+)	snoRNA	ENSG00000200492	0.349076	-1.15927
ACA68_st	chr17:7750166-7750303 (+)	HAcaBox	ACA68	0.411025	-1.15799
U98b_x_st	chr1:210592783-210592915 (+)	HAcaBox	U98b	0.00806704	-1.15783
ENSG00000201502_st	chr12:92183924-92184003 (+)	snoRNA	ENSG00000201502	0.0918698	-1.15718
hsa-miR-628-5p_st	15:53452430-53452524 (-)	miRNA	hsa-mir-628	0.0688187	-1.64102
14qII-1_st	chr14:100485923-100485993 (+)	CDBox	14q(II-1)	0.0117726	2.29635
hsa-miR-628-3p_st	15:53452430-53452524 (-)	miRNA	hsa-mir-628	0.00143678	-1.62019
hsa-miR-190_st	15:60903209-60903293 (+)	miRNA	hsa-mir-190	0.129619	1.35162
ACA14a_st	chr7:75411037-75411170 (+)	HAcaBox	ACA14a	0.144504	-1.15428
ENSG00000212589_st	chr10:115570208-115570339 (+)	snoRNA	ENSG00000212589	0.209318	-1.15418
14qII-10_st	chr14:100503142-100503212 (+)	CDBox	14q(II-10)	0.00477229	-1.34746
ENSG00000212363_st	chr5:74214237-74214361 (-)	snoRNA	ENSG00000212363	0.148777	-1.15398
hsa-miR-422a_st	15:61950182-61950271 (-)	miRNA	hsa-mir-422a	0.0538853	-1.86698
hsa-miR-1272_st	15:62841639-62841767 (-)	miRNA	hsa-mir-1272	0.937398	1.0138
ENSG00000201245_x_st	chr13:99234112-99234238 (-)	snoRNA	ENSG00000201245	0.150358	-1.15263
ENSG00000206661_x_st	chr8:4973209-4973342 (-)	snoRNA	ENSG00000206661	0.0906015	-1.15134
hsa-miR-629_st	15:68158765-68158861 (-)	miRNA	hsa-mir-629	0.100017	1.20116
ENSG00000212575_x_st	chrX:128480234-128480304 (+)	snoRNA	ENSG00000212575	0.0476792	-1.15112
ENSG00000212295_x_st	chr6:156741576-156741650 (+)	snoRNA	ENSG00000212295	0.227977	-1.15108
ENSG00000212432_x_st	chr12:9488933-9489068 (+)	snoRNA	ENSG00000212432	0.297778	-1.14995
hsa-miR-629-star_st	15:68158765-68158861 (-)	miRNA	hsa-mir-629	0.000111937	2.88013
hsa-miR-630_st	15:70666612-70666708 (+)	miRNA	hsa-mir-630	0.426185	1.17728
hsa-miR-631_st	15:73433005-73433079 (-)	miRNA	hsa-mir-631	0.0890771	-1.23698
14qII-11_x_st	chr14:100504201-100504274 (+)	CDBox	14q(II-11)	0.933312	-1.01104
ENSG00000206947_x_st	chr7:39335127-39335258 (-)	snoRNA	ENSG00000206947	0.0644597	-1.14703
hsa-miR-184_st	15:77289185-77289268 (+)	miRNA	hsa-mir-184	0.0189326	4.73086
hsa-miR-549_st	15:78921374-78921469 (-)	miRNA	hsa-mir-549	0.407535	-1.07194
hsa-miR-1276_st	15:84114731-84114813 (-)	miRNA	hsa-mir-1276	0.28251	1.16645
hsa-miR-1179_st	15:86952342-86952432 (+)	miRNA	hsa-mir-1179	0.150673	1.17166
ENSG00000212391_st	chr2:227541949-227542082 (-)	snoRNA	ENSG00000212391	0.160334	-1.14426
14qII-11_st	chr14:100504201-100504274 (+)	CDBox	14q(II-11)	0.546912	1.07775
ENSG00000212279_st	chr15:72570353-72570422 (-)	snoRNA	ENSG00000212279	0.196917	-1.14354
hsa-miR-7_st	15:86956060-86956169 (+) // 19:4721682-4721791 (+) // 9:85774483-85774592 (-)	miRNA	hsa-mir-7-2 // hsa-mir-7-3 // hsa-mir-7-1	1.94666e-05	-3.08167
ENSG00000202231_x_st	chrX:99964265-99964397 (-)	snoRNA	ENSG00000202231	0.206726	-1.14249
ENSG00000200112_st	chr12:114774836-114774906 (-)	snoRNA	ENSG00000200112	0.0383279	-1.14219
hsa-miR-7-1-star_st	15:86956060-86956169 (+) // 19:4721682-4721791 (+) // 9:85774483-85774592 (-)	miRNA	hsa-mir-7-2 // hsa-mir-7-3 // hsa-mir-7-1	0.851613	-1.06212
hsa-miR-7-2-star_st	15:86956060-86956169 (+) // 19:4721682-4721791 (+) // 9:85774483-85774592 (-)	miRNA	hsa-mir-7-2 // hsa-mir-7-3 // hsa-mir-7-1	0.0772048	1.38296
ENSG00000199894_x_st	chr4:111573714-111573793 (-)	snoRNA	ENSG00000199894	0.0503204	-1.1406
hsa-miR-9_st	15:87712252-87712341 (+) // 1:154656757-154656845 (-) // 5:87998427-87998513 (-)	miRNA	hsa-mir-9-3 // hsa-mir-9-1 // hsa-mir-9-2	0.0227164	2.33148
hsa-miR-9-star_st	15:87712252-87712341 (+) // 1:154656757-154656845 (-) // 5:87998427-87998513 (-)	miRNA	hsa-mir-9-3 // hsa-mir-9-1 // hsa-mir-9-2	0.0176204	2.51142
hsa-miR-193b-star_st	16:14305325-14305407 (+)	miRNA	hsa-mir-193b	0.0136926	-2.17807
ENSG00000200733_st	chr13:89287425-89287492 (+)	snoRNA	ENSG00000200733	0.15868	-1.1387
ENSG00000201701_st	chr3:32054022-32054149 (+)	snoRNA	ENSG00000201701	0.0775319	-1.13804
ENSG00000201859_x_st	chr2:195237076-195237143 (-)	snoRNA	ENSG00000201859	0.277115	-1.13732
hsa-miR-193b_st	16:14305325-14305407 (+)	miRNA	hsa-mir-193b	0.847623	1.06212
hsa-miR-365_st	16:14310643-14310729 (+) // 17:26926543-26926653 (+)	miRNA	hsa-mir-365-1 // hsa-mir-365-2	0.0206039	-1.5829
hsa-miR-484_st	16:15644652-15644730 (+)	miRNA	hsa-mir-484	3.82395e-05	3.75214
ENSG00000207199_x_st	chr8:38995291-38995359 (-)	snoRNA	ENSG00000207199	0.12019	-1.13582
ENSG00000202389_st	chr17:23373483-23373617 (-)	snoRNA	ENSG00000202389	0.109617	-1.13548
hsa-miR-1225-5p_st	16:2080197-2080286 (-)	miRNA	hsa-mir-1225	0.316401	-1.28957
14qII-12_x_st	chr14:100505038-100505111 (+)	CDBox	14q(II-12)	3.84076e-05	3.43978
hsa-miR-1225-3p_st	16:2080197-2080286 (-)	miRNA	hsa-mir-1225	0.115317	1.39107
14qII-12_st	chr14:100505038-100505111 (+)	CDBox	14q(II-12)	6.83142e-07	5.41443
ENSG00000201701_x_st	chr3:32054022-32054149 (+)	snoRNA	ENSG00000201701	0.1535	-1.13434
ENSG00000212543_st	chr3:32692632-32692722 (+)	snoRNA	ENSG00000212543	0.0335059	-1.13287
ENSG00000206886_st	chr6:82530460-82530592 (+)	snoRNA	ENSG00000206886	0.24967	-1.13242
ENSG00000200801_x_st	chr15:23018588-23018668 (+)	snoRNA	ENSG00000200801	0.0616205	-1.13181
hsa-miR-940_st	16:2261749-2261842 (+)	miRNA	hsa-mir-940	0.247477	-1.43225
ENSG00000212414_x_st	chr8:101085987-101086053 (+)	snoRNA	ENSG00000212414	0.0459678	-1.13152
hsa-miR-1826_st	16:33873009-33873093 (+)	miRNA	hsa-mir-1826	1.82307e-05	2.647
ENSG00000200026_st	chr9:38137425-38137558 (+)	snoRNA	ENSG00000200026	0.545047	-1.13007
14qII-13_st	chr14:100505969-100506041 (+)	CDBox	14q(II-13)	0.155213	1.10737
hsa-miR-138-2-star_st	16:55449931-55450014 (+) // 3:44130708-44130806 (+)	miRNA	hsa-mir-138-2 // hsa-mir-138-1	0.00030368	-3.59182
hsa-miR-138-1-star_st	16:55449931-55450014 (+) // 3:44130708-44130806 (+)	miRNA	hsa-mir-138-2 // hsa-mir-138-1	0.000293737	3.01636
hsa-miR-138_st	16:55449931-55450014 (+) // 3:44130708-44130806 (+)	miRNA	hsa-mir-138-2 // hsa-mir-138-1	9.44818e-06	3.53799
ENSG00000206884_st	chrY:16759522-16759653 (-)	snoRNA	ENSG00000206884	0.194098	-1.12751
14qII-14_x_st	chr14:100508193-100508266 (+)	CDBox	14q(II-14)	5.4156e-05	4.20322
14qII-14_st	chr14:100508193-100508266 (+)	CDBox	14q(II-14)	2.51862e-05	4.85193
hsa-miR-328_st	16:65793725-65793799 (-)	miRNA	hsa-mir-328	0.0912692	1.97176
14qII-15_x_st	chr14:100508760-100508830 (+)	CDBox	14q(II-15)	0.793208	-1.02855
ENSG00000207221_st	chr11:82430154-82430288 (-)	snoRNA	ENSG00000207221	0.29645	-1.12675
ENSG00000202370_st	chr16:48743054-48743184 (-)	snoRNA	ENSG00000202370	0.154698	-1.12664
hsa-miR-140-3p_st	16:68524485-68524584 (+)	miRNA	hsa-mir-140	0.000292095	-1.55213
ENSG00000212175_st	chr2:55646343-55646490 (+)	snoRNA	ENSG00000212175	0.405018	-1.12615
ENSG00000212553_x_st	chr13:39329278-39329364 (-)	snoRNA	ENSG00000212553	0.325057	-1.12576
hsa-miR-140-5p_st	16:68524485-68524584 (+)	miRNA	hsa-mir-140	0.377095	-1.14194
ENSG00000207027_x_st	chr8:23719687-23719835 (-)	snoRNA	ENSG00000207027	0.171893	-1.12567
ENSG00000212604_x_st	chr15:23805180-23805314 (-)	snoRNA	ENSG00000212604	0.328585	-1.12544
ENSG00000212229_st	chr6:67977022-67977094 (-)	snoRNA	ENSG00000212229	0.334005	-1.12457
ENSG00000212554_st	chr11:123519840-123519932 (+)	snoRNA	ENSG00000212554	0.331976	-1.12332
ENSG00000202059_x_st	chr2:203625253-203625386 (-)	snoRNA	ENSG00000202059	0.194318	-1.12327
hsa-miR-768-5p_st	16:70349796-70349899 (-)	miRNA	hsa-mir-768	0.0287387	1.35203
ENSG00000200288_st	chr3:178824764-178824891 (-)	snoRNA	ENSG00000200288	0.194152	-1.12213
ENSG00000212624_x_st	chr1:51963035-51963156 (-)	snoRNA	ENSG00000212624	0.125232	-1.12126
hsa-miR-768-3p_st	16:70349796-70349899 (-)	miRNA	hsa-mir-768	0.000149241	1.76248
hsa-miR-662_st	16:760184-760278 (+)	miRNA	hsa-mir-662	0.00983717	1.41234
ENSG00000212397_st	chr11:111978287-111978385 (-)	snoRNA	ENSG00000212397	0.273493	-1.11946
ENSG00000199959_st	chr1:84515592-84515728 (+)	snoRNA	ENSG00000199959	0.124807	-1.11885
hsa-miR-744_st	17:11925941-11926038 (+)	miRNA	hsa-mir-744	0.0310464	-1.42515
ENSG00000207199_st	chr8:38995291-38995359 (-)	snoRNA	ENSG00000207199	0.266162	-1.11724
ENSG00000206793_s_st	chr15:28464454-28464586 (-)	snoRNA	ENSG00000206793	0.239032	-1.11698
ENSG00000199727_st	chr2:104515663-104515874 (+)	snoRNA	ENSG00000199727	0.243941	-1.11641
hsa-miR-744-star_st	17:11925941-11926038 (+)	miRNA	hsa-mir-744	0.382522	-1.21187
hsa-miR-22_st	17:1563947-1564031 (-)	miRNA	hsa-mir-22	9.10193e-05	1.80309
hsa-miR-22-star_st	17:1563947-1564031 (-)	miRNA	hsa-mir-22	5.70665e-05	5.51855
ENSG00000212598_st	chr3:90162124-90162330 (+)	snoRNA	ENSG00000212598	0.371835	-1.11574
ENSG00000212277_st	chr11:74105380-74105442 (-)	snoRNA	ENSG00000212277	0.179568	-1.11536
ENSG00000202269_x_st	chr5:15163895-15164029 (-)	snoRNA	ENSG00000202269	0.0791925	-1.11457
ENSG00000199633_st	chr15:76170569-76170694 (-)	snoRNA	ENSG00000199633	0.376463	-1.11445
ENSG00000212608_st	chr3:53396780-53396903 (-)	snoRNA	ENSG00000212608	0.179737	-1.11398
spike_in-control-17_st		Oligonucleotide spike-in controls	spike_in-control-17	0.367732	-1.11299
ENSG00000201541_x_st	chr16:24252237-24252369 (-)	snoRNA	ENSG00000201541	0.303537	-1.11152
ENSG00000206977_x_st	chr6:41908570-41908709 (+)	snoRNA	ENSG00000206977	0.221269	-1.11128
ENSG00000212479_st	chr21:29474622-29474831 (-)	snoRNA	ENSG00000212479	0.206407	-1.11093
hsa-miR-1288_st	17:16126053-16126127 (+)	miRNA	hsa-mir-1288	0.55023	-1.09379
ENSG00000206897_x_st	chr12:122667208-122667340 (+)	snoRNA	ENSG00000206897	0.37731	-1.11008
ENSG00000200961_st	chr17:25128763-25128888 (+)	snoRNA	ENSG00000200961	0.257018	-1.10726
hsa-miR-33b_st	17:17657875-17657970 (-)	miRNA	hsa-mir-33b	0.830388	-1.03094
ENSG00000212162_st	chr7:119476788-119476871 (+)	snoRNA	ENSG00000212162	0.0844474	-1.10671
hsa-miR-33b-star_st	17:17657875-17657970 (-)	miRNA	hsa-mir-33b	0.214022	1.33647
hsa-miR-132_st	17:1899952-1900052 (-)	miRNA	hsa-mir-132	0.223096	-1.21296
hsa-miR-132-star_st	17:1899952-1900052 (-)	miRNA	hsa-mir-132	0.0429679	1.55083
spike_in-control-8_st		Oligonucleotide spike-in controls	spike_in-control-8	0.446904	-1.10465
14qII-16_st	chr14:100509685-100509753 (+)	CDBox	14q(II-16)	0.446969	1.07987
ENSG00000200237_st	chr19:9791643-9791770 (+)	snoRNA	ENSG00000200237	0.316422	-1.10344
ENSG00000212567_st	chr5:40825936-40826063 (-)	snoRNA	ENSG00000212567	0.532902	-1.10262
ENSG00000202449_st	chr4:14301432-14301554 (+)	snoRNA	ENSG00000202449	0.0863967	-1.10241
U100_st	chr15:64426598-64426734 (-)	scaRna	U100	0.466514	-1.10238
ENSG00000212528_st	chr15:23064706-23064791 (+)	snoRNA	ENSG00000212528	0.127356	-1.10221
ENSG00000201810_x_st	chr3:181743183-181743318 (+)	snoRNA	ENSG00000201810	0.325279	-1.10147
hsa-miR-212_st	17:1900315-1900424 (-)	miRNA	hsa-mir-212	0.735221	-1.07183
14qII-17_st	chr14:100510896-100510969 (+)	CDBox	14q(II-17)	0.000338826	2.49852
ENSG00000207027_st	chr8:23719687-23719835 (-)	snoRNA	ENSG00000207027	0.273492	-1.09999
hsa-miR-1180_st	17:19188412-19188480 (-)	miRNA	hsa-mir-1180	0.0189315	1.7974
ENSG00000212347_x_st	chrX:45637291-45637358 (-)	snoRNA	ENSG00000212347	0.292364	-1.09937
hsa-miR-451_st	17:24212513-24212584 (-)	miRNA	hsa-mir-451	0.0260854	-2.52292
ENSG00000212445_st	chr16:66780691-66780825 (+)	snoRNA	ENSG00000212445	0.387397	-1.09785
hsa-miR-144-star_st	17:24212677-24212762 (-)	miRNA	hsa-mir-144	0.0292003	-2.96356
ENSG00000200398_x_st	chr15:23009888-23009969 (+)	snoRNA	ENSG00000200398	0.238605	-1.09645
ENSG00000212593_st	chr16:23360620-23360743 (+)	snoRNA	ENSG00000212593	0.258797	-1.09601
hsa-miR-144_st	17:24212677-24212762 (-)	miRNA	hsa-mir-144	0.0322399	-1.2638
ENSG00000207444_x_st	chr14:70934807-70934877 (+)	snoRNA	ENSG00000207444	0.334455	-1.09536
hsa-miR-423-5p_st	17:25468223-25468316 (+)	miRNA	hsa-mir-423	0.0035602	-1.77827
ENSG00000199596_st	chr8:132514205-132514384 (-)	snoRNA	ENSG00000199596	0.364675	-1.09487
hsa-miR-423-3p_st	17:25468223-25468316 (+)	miRNA	hsa-mir-423	0.00016468	2.89064
ENSG00000207084_x_st	chr3:161897411-161897542 (+)	snoRNA	ENSG00000207084	0.362166	-1.09389
hsa-miR-1253_st	17:2598122-2598226 (-)	miRNA	hsa-mir-1253	0.31358	1.14136
ENSG00000202023_x_st	chr7:136622974-136623049 (+)	snoRNA	ENSG00000202023	0.280571	-1.09358
hsa-miR-193a-5p_st	17:26911128-26911215 (+)	miRNA	hsa-mir-193a	0.0546061	-1.43075
hsa-miR-193a-3p_st	17:26911128-26911215 (+)	miRNA	hsa-mir-193a	0.859901	1.05444
ENSG00000206849_st	chr15:30007798-30007929 (+)	snoRNA	ENSG00000206849	0.408073	-1.0915
hsa-miR-632_st	17:27701241-27701334 (+)	miRNA	hsa-mir-632	0.482351	1.10665
ENSG00000201388_x_st	chr19:37791083-37791215 (-)	snoRNA	ENSG00000201388	0.354498	-1.09106
ENSG00000206947_st	chr7:39335127-39335258 (-)	snoRNA	ENSG00000206947	0.410566	-1.09038
hsa-miR-923_st	17:30502292-30502346 (-)	miRNA	hsa-mir-923	0.715974	1.13816
hsa-miR-152_st	17:43469526-43469612 (-)	miRNA	hsa-mir-152	0.00357861	-1.4062
ENSG00000212581_st	chr2:186234746-186234878 (+)	snoRNA	ENSG00000212581	0.541395	-1.08602
hsa-miR-1203_st	17:43588788-43588872 (-)	miRNA	hsa-mir-1203	0.971683	-1.00784
ENSG00000201410_st	chr3:86257056-86257127 (+)	snoRNA	ENSG00000201410	0.251679	-1.08594
ENSG00000200693_st	chr14:63187768-63187970 (-)	snoRNA	ENSG00000200693	0.398176	-1.08574
14qII-18_x_st	chr14:100511915-100511985 (+)	CDBox	14q(II-18)	0.0551811	-1.2322
ENSG00000212161_x_st	chr1:158088320-158088386 (-)	snoRNA	ENSG00000212161	0.372593	-1.08554
ENSG00000199196_st	chr13:33572848-33572975 (-)	snoRNA	ENSG00000199196	0.289774	-1.08483
hsa-miR-10a_st	17:44012199-44012308 (-)	miRNA	hsa-mir-10a	4.63e-06	-7.31402
ENSG00000212268_st	chr22:32240748-32240821 (-)	snoRNA	ENSG00000212268	0.498738	-1.08451
14qII-18_st	chr14:100511915-100511985 (+)	CDBox	14q(II-18)	0.971963	1.00367
hsa-miR-10a-star_st	17:44012199-44012308 (-)	miRNA	hsa-mir-10a	0.0111555	-1.7759
ENSG00000200075_st	chr8:130950018-130950144 (-)	snoRNA	ENSG00000200075	0.347293	-1.0841
ENSG00000201816_st	chr18:51897623-51897823 (-)	snoRNA	ENSG00000201816	0.510025	-1.08372
ENSG00000212206_st	chr17:8173626-8173762 (+)	snoRNA	ENSG00000212206	0.403678	-1.08085
hsa-miR-142-3p_st	17:53763592-53763678 (-)	miRNA	hsa-mir-142	0.000888997	-1.6018
hsa-miR-142-5p_st	17:53763592-53763678 (-)	miRNA	hsa-mir-142	0.679567	-1.12724
ENSG00000199769_st	chrX:69982656-69982870 (-)	snoRNA	ENSG00000199769	0.361648	-1.07862
ACA30_st	chr16:30629359-30629487 (+)	HAcaBox	ACA30	0.454033	-1.07855
hsa-miR-454_st	17:54569901-54570015 (-)	miRNA	hsa-mir-454	0.745267	-1.09397
ENSG00000207100_st	chrX:132114448-132114586 (+)	snoRNA	ENSG00000207100	0.275469	-1.07769
hsa-miR-454-star_st	17:54569901-54570015 (-)	miRNA	hsa-mir-454	0.0157763	1.44142
ENSG00000212627_x_st	chr1:204427631-204427716 (-)	snoRNA	ENSG00000212627	0.31446	-1.07728
ENSG00000206603_st	chr7:56090552-56090689 (+)	snoRNA	ENSG00000206603	0.339042	-1.07701
hsa-miR-301a_st	17:54583279-54583364 (-)	miRNA	hsa-mir-301a	0.00689757	1.84788
hsa-miR-21-star_st	17:55273409-55273480 (+)	miRNA	hsa-mir-21	0.000111992	3.78332
ENSG00000202537_st	chr2:86427696-86427829 (-)	snoRNA	ENSG00000202537	0.567098	-1.07583
hsa-miR-21_st	17:55273409-55273480 (+)	miRNA	hsa-mir-21	0.00116996	9.71706
ENSG00000201957_x_st	chr3:180369567-180369692 (-)	snoRNA	ENSG00000201957	0.485262	-1.07496
ENSG00000200113_st	chr7:37425756-37425895 (+)	snoRNA	ENSG00000200113	0.623832	-1.07464
14qII-19_st	chr14:100512567-100512640 (+)	CDBox	14q(II-19)	0.146799	1.16075
ENSG00000212537_st	chr6:30208561-30208692 (-)	snoRNA	ENSG00000212537	0.552014	-1.0746
ENSG00000200385_st	chr14:37259382-37259517 (+)	snoRNA	ENSG00000200385	0.433959	-1.07448
hsa-miR-633_st	17:58375308-58375405 (+)	miRNA	hsa-mir-633	0.998302	-1.00025
ENSG00000201025_st	chr21:16578888-16578960 (-)	snoRNA	ENSG00000201025	0.138405	-1.07278
hsa-miR-634_st	17:62213652-62213748 (+)	miRNA	hsa-mir-634	0.790959	-1.05263
ENSG00000212144_st	chr1:232795644-232795771 (+)	snoRNA	ENSG00000212144	0.405678	-1.07239
hsa-miR-548d-3p_st	17:62898067-62898163 (-) // 8:124429455-124429551 (-)	miRNA	hsa-mir-548d-2 // hsa-mir-548d-1	0.00353946	-1.4851
hsa-miR-548d-5p_st	17:62898067-62898163 (-) // 8:124429455-124429551 (-)	miRNA	hsa-mir-548d-2 // hsa-mir-548d-1	0.193548	-1.25694
hsa-miR-635_st	17:63932187-63932284 (-)	miRNA	hsa-mir-635	0.430465	-1.11581
ENSG00000201133_st	chr7:50970541-50970684 (-)	snoRNA	ENSG00000201133	0.458231	-1.07173
hsa-miR-195_st	17:6861658-6861744 (-)	miRNA	hsa-mir-195	0.00097193	-2.81588
ENSG00000212537_x_st	chr6:30208561-30208692 (-)	snoRNA	ENSG00000212537	0.615877	-1.07104
14qII-2_st	chr14:100487946-100488022 (+)	CDBox	14q(II-2)	0.943526	-1.00582
ENSG00000202479_x_st	chr2:25045761-25045850 (-)	snoRNA	ENSG00000202479	0.0950616	-1.06991
hsa-miR-195-star_st	17:6861658-6861744 (-)	miRNA	hsa-mir-195	0.406198	1.51387
U69_st	chrX:118805344-118805475 (-)	HAcaBox	U69	0.462716	-1.06889
spike_in-control-4_st		Oligonucleotide spike-in controls	spike_in-control-4	0.603375	-1.06855
ENSG00000207100_x_st	chrX:132114448-132114586 (+)	snoRNA	ENSG00000207100	0.499246	-1.06844
ENSG00000201853_st	chr2:125602879-125602960 (+)	snoRNA	ENSG00000201853	0.564815	-1.06843
ENSG00000201807_st	chr6:137218529-137218662 (-)	snoRNA	ENSG00000201807	0.453252	-1.06822
ENSG00000206897_st	chr12:122667208-122667340 (+)	snoRNA	ENSG00000206897	0.462944	-1.06797
ENSG00000212558_st	chr2:10147783-10147897 (-)	snoRNA	ENSG00000212558	0.645383	-1.0672
ACA65_st	chr14:80738792-80738931 (-)	HAcaBox	ACA65	0.586774	-1.06631
hsa-miR-497_st	17:6861954-6862065 (-)	miRNA	hsa-mir-497	0.114388	-1.6489
hsa-miR-497-star_st	17:6861954-6862065 (-)	miRNA	hsa-mir-497	0.132402	1.28424
ENSG00000212395_st	chr9:133648068-133648204 (-)	snoRNA	ENSG00000212395	0.514356	-1.06484
ENSG00000212195_st	chr17:54064002-54064196 (-)	snoRNA	ENSG00000212195	0.636378	-1.06422
hsa-miR-324-3p_st	17:7067340-7067422 (-)	miRNA	hsa-mir-324	7.63428e-08	2.32477
ENSG00000201500_st	chr14:100513479-100513555 (+)	snoRNA	ENSG00000201500	0.332995	-1.06364
14qII-20_st	chr14:100517094-100517164 (+)	CDBox	14q(II-20)	0.594136	-1.05358
ACA2b_st	chr12:47347507-47347643 (-)	HAcaBox	ACA2b	0.662631	-1.06344
14qII-21_x_st	chr14:100518065-100518135 (+)	CDBox	14q(II-21)	0.00855912	1.48875
ENSG00000212145_st	chr3:41915607-41915749 (-)	snoRNA	ENSG00000212145	0.599645	-1.06336
ENSG00000207109_st	chr3:53342127-53342195 (-)	snoRNA	ENSG00000207109	0.427581	-1.06318
14qII-22_x_st	chr14:100519016-100519086 (+)	CDBox	14q(II-22)	0.0333309	1.53601
hsa-miR-324-5p_st	17:7067340-7067422 (-)	miRNA	hsa-mir-324	1.68577e-06	2.49586
hsa-miR-636_st	17:72244127-72244225 (-)	miRNA	hsa-mir-636	0.298514	-1.28193
hsa-miR-657_st	17:76713671-76713768 (-)	miRNA	hsa-mir-657	0.173286	1.22871
ENSG00000206937_x_st	chr2:61497883-61498017 (-)	snoRNA	ENSG00000206937	0.484157	-1.06163
hsa-miR-338-5p_st	17:76714278-76714344 (-)	miRNA	hsa-mir-338	0.648498	1.08906
hsa-miR-338-3p_st	17:76714278-76714344 (-)	miRNA	hsa-mir-338	0.0475957	1.92292
hsa-miR-1250_st	17:76721591-76721703 (-)	miRNA	hsa-mir-1250	0.956249	1.01937
ENSG00000201791_x_st	chr1:176989412-176989530 (-)	snoRNA	ENSG00000201791	0.369424	-1.05973
hsa-miR-320c_st	18:17517469-17517556 (+) // 18:20155648-20155697 (+)	miRNA	hsa-mir-320c-1 // hsa-mir-320c-2	0.389618	-1.1365
ENSG00000212367_st	chr18:22523283-22523491 (-)	snoRNA	ENSG00000212367	0.683177	-1.0586
ENSG00000206661_st	chr8:4973209-4973342 (-)	snoRNA	ENSG00000206661	0.576566	-1.05849
hsa-miR-133a_st	18:17659657-17659744 (-) // 20:60572564-60572665 (+)	miRNA	hsa-mir-133a-1 // hsa-mir-133a-2	4.49193e-06	-5.18388
hsa-miR-1_st	18:17662963-17663047 (-) // 20:60561958-60562028 (+)	miRNA	hsa-mir-1-2 // hsa-mir-1-1	3.85159e-09	-62.9666
hsa-miR-302f_st	18:26132874-26132924 (+)	miRNA	hsa-mir-302f	0.440492	1.08958
ENSG00000202517_st	chr3:40255103-40255236 (+)	snoRNA	ENSG00000202517	0.429583	-1.05609
ENSG00000212551_st	chr11:32059886-32060090 (+)	snoRNA	ENSG00000212551	0.453893	-1.05556
spike_in-control-3_st		Oligonucleotide spike-in controls	spike_in-control-3	0.546291	-1.05545
14qII-23_x_st	chr14:100519966-100520036 (+)	CDBox	14q(II-23)	0.907722	1.01454
ACA39_st	chr20:36510140-36510275 (+)	HAcaBox	ACA39	0.620798	-1.05484
hsa-miR-187-star_st	18:31738779-31738887 (-)	miRNA	hsa-mir-187	0.427141	1.16376
hsa-miR-187_st	18:31738779-31738887 (-)	miRNA	hsa-mir-187	0.0995678	3.79887
hsa-miR-924_st	18:35456085-35456137 (-)	miRNA	hsa-mir-924	0.441393	1.11544
14qII-24_st	chr14:100520867-100520937 (+)	CDBox	14q(II-24)	0.372969	-1.08432
ENSG00000212181_st	chr2:148734613-148734747 (-)	snoRNA	ENSG00000212181	0.597952	-1.05279
hsa-miR-122_st	18:54269286-54269370 (+)	miRNA	hsa-mir-122	0.00378083	-2.02548
hsa-miR-122-star_st	18:54269286-54269370 (+)	miRNA	hsa-mir-122	0.912924	1.01723
ENSG00000199600_st	chr10:93825979-93826102 (+)	snoRNA	ENSG00000199600	0.664409	-1.05082
hsa-miR-1181_st	19:10375134-10375214 (-)	miRNA	hsa-mir-1181	0.273181	1.29491
ENSG00000206898_st	chr2:10353624-10353757 (-)	snoRNA	ENSG00000206898	0.495465	-1.05006
spike_in-control-37_st		Oligonucleotide spike-in controls	spike_in-control-37	0.622774	-1.05003
14qII-25_x_st	chr14:100522147-100522217 (+)	CDBox	14q(II-25)	0.00929957	1.36621
hsa-miR-1238_st	19:10523798-10523880 (+)	miRNA	hsa-mir-1238	0.200863	-1.28191
ENSG00000207249_st	chr2:104716124-104716252 (+)	snoRNA	ENSG00000207249	0.644782	-1.04973
ENSG00000200565_st	chrX:138819729-138819859 (+)	snoRNA	ENSG00000200565	0.595578	-1.0495
ENSG00000212477_st	chr2:86504439-86504519 (-)	snoRNA	ENSG00000212477	0.476796	-1.04917
hsa-miR-638_st	19:10690080-10690179 (+)	miRNA	hsa-mir-638	0.0352722	-1.60397
hsa-miR-199a-3p_st	19:10789102-10789172 (-) // 1:170380298-170380407 (-)	miRNA	hsa-mir-199a-1 // hsa-mir-199a-2	0.00215683	-5.42144
hsa-miR-199a-5p_st	19:10789102-10789172 (-) // 1:170380298-170380407 (-)	miRNA	hsa-mir-199a-1 // hsa-mir-199a-2	0.0244594	-3.10346
ENSG00000212152_st	chr7:156048594-156048677 (-)	snoRNA	ENSG00000212152	0.51998	-1.04596
hsa-miR-24_st	19:13808101-13808173 (-) // 9:96888124-96888191 (+)	miRNA	hsa-mir-24-2 // hsa-mir-24-1	0.0823882	1.14459
ENSG00000201348_st	chr20:8759833-8760040 (+)	snoRNA	ENSG00000201348	0.620352	-1.04468
ENSG00000212586_st	chr6:38898061-38898174 (-)	snoRNA	ENSG00000212586	0.730214	-1.04394
ENSG00000201042_st	chr12:117810622-117810752 (-)	snoRNA	ENSG00000201042	0.642855	-1.04378
ENSG00000212414_st	chr8:101085987-101086053 (+)	snoRNA	ENSG00000212414	0.676611	-1.04332
ENSG00000206650_st	chr12:67307281-67307422 (-)	snoRNA	ENSG00000206650	0.707563	-1.04303
ENSG00000201388_st	chr19:37791083-37791215 (-)	snoRNA	ENSG00000201388	0.738797	-1.04284
ENSG00000212415_st	chr15:31050220-31050284 (+)	snoRNA	ENSG00000212415	0.623837	-1.04229
ENSG00000199713_st	chr18:54637095-54637228 (-)	snoRNA	ENSG00000199713	0.460065	-1.04177
hsa-miR-24-1-star_st	19:13808101-13808173 (-) // 9:96888124-96888191 (+)	miRNA	hsa-mir-24-2 // hsa-mir-24-1	0.537257	1.46676
hsa-miR-24-2-star_st	19:13808101-13808173 (-) // 9:96888124-96888191 (+)	miRNA	hsa-mir-24-2 // hsa-mir-24-1	3.00319e-08	2.33607
HBI-36_st	chrX:113771515-113771642 (+)	HAcaBox	HBI-36	0.733464	-1.04102
ENSG00000212293_st	chr13:31892527-31892656 (-)	snoRNA	ENSG00000212293	0.68475	-1.04099
hsa-miR-27a_st	19:13808254-13808331 (-)	miRNA	hsa-mir-27a	8.60603e-06	1.65869
hsa-miR-27a-star_st	19:13808254-13808331 (-)	miRNA	hsa-mir-27a	0.0874361	2.36901
hsa-miR-23a-star_st	19:13808401-13808473 (-)	miRNA	hsa-mir-23a	0.791094	1.10992
ENSG00000200206_st	chr15:84517433-84517504 (-)	snoRNA	ENSG00000200206	0.713185	-1.03921
U98b_st	chr1:210592783-210592915 (+)	HAcaBox	U98b	0.509661	-1.03907
hsa-miR-23a_st	19:13808401-13808473 (-)	miRNA	hsa-mir-23a	0.0100053	1.14859
ENSG00000202326_st	chr1:200763061-200763190 (-)	snoRNA	ENSG00000202326	0.444498	-1.03887
hsa-miR-181c_st	19:13846513-13846622 (+)	miRNA	hsa-mir-181c	1.07016e-05	3.40482
hsa-miR-181c-star_st	19:13846513-13846622 (+)	miRNA	hsa-mir-181c	1.35825e-07	4.30278
ENSG00000200969_st	chr9:83693653-83693720 (+)	snoRNA	ENSG00000200969	0.740604	-1.0379
ACA29_st	chr6:160126616-160126755 (-)	HAcaBox	ACA29	0.624761	-1.03752
14qII-26_x_st	chr14:100523136-100523206 (+)	CDBox	14q(II-26)	0.00118007	3.08853
hsa-miR-181d_st	19:13846689-13846825 (+)	miRNA	hsa-mir-181d	3.83709e-06	2.71102
hsa-miR-639_st	19:14501355-14501452 (+)	miRNA	hsa-mir-639	0.737642	-1.03609
ENSG00000201893_st	chrX:99241738-99241865 (+)	snoRNA	ENSG00000201893	0.408233	-1.03606
ENSG00000201245_st	chr13:99234112-99234238 (-)	snoRNA	ENSG00000201245	0.711251	-1.03582
ENSG00000201376_st	chr14:50780558-50780692 (+)	snoRNA	ENSG00000201376	0.792946	-1.03578
ENSG00000207130_x_st	chr3:129916104-129916238 (-)	snoRNA	ENSG00000207130	0.715449	-1.03577
ENSG00000200991_x_st	chr15:83196733-83196850 (-)	snoRNA	ENSG00000200991	0.638799	-1.03575
ACA5c_st	chr7:45111030-45111166 (-)	HAcaBox	ACA5c	0.753214	-1.03572
hsa-miR-640_st	19:19406872-19406967 (+)	miRNA	hsa-mir-640	0.00717531	-2.02169
14qII-26_st	chr14:100523136-100523206 (+)	CDBox	14q(II-26)	0.00128245	3.76637
hsa-miR-1270_st	19:20371080-20371162 (-)	miRNA	hsa-mir-1270	0.200506	-1.86319
ENSG00000212620_st	chr4:80983280-80983406 (+)	snoRNA	ENSG00000212620	0.650013	-1.03342
14qII-27_x_st	chr14:100524251-100524319 (+)	CDBox	14q(II-27)	0.263058	1.08004
ENSG00000201848_x_st	chr5:29106360-29106474 (+)	snoRNA	ENSG00000201848	0.728466	-1.03269
ENSG00000200652_st	chr16:28097920-28098045 (+)	snoRNA	ENSG00000200652	0.80956	-1.03205
hsa-miR-1227_st	19:2185061-2185148 (-)	miRNA	hsa-mir-1227	0.581948	1.08809
hsa-miR-637_st	19:3912412-3912510 (-)	miRNA	hsa-mir-637	0.232014	-1.49122
hsa-miR-641_st	19:45480290-45480388 (-)	miRNA	hsa-mir-641	0.118204	1.71967
hsa-miR-330-3p_st	19:50834092-50834185 (-)	miRNA	hsa-mir-330	0.00082212	2.27806
ENSG00000200307_x_st	chr16:28800302-28800429 (-)	snoRNA	ENSG00000200307	0.836798	-1.02952
hsa-miR-330-5p_st	19:50834092-50834185 (-)	miRNA	hsa-mir-330	0.0553896	2.4124
hsa-miR-642_st	19:50870026-50870122 (+)	miRNA	hsa-mir-642	0.080206	1.37634
ENSG00000206647_st	chr2:10212650-10212784 (-)	snoRNA	ENSG00000206647	0.669961	-1.02922
14qII-27_st	chr14:100524251-100524319 (+)	CDBox	14q(II-27)	0.0307346	1.14941
hsa-miR-769-5p_st	19:51214030-51214147 (+)	miRNA	hsa-mir-769	0.00940541	1.46616
hsa-miR-769-3p_st	19:51214030-51214147 (+)	miRNA	hsa-mir-769	6.55758e-05	4.16046
ENSG00000201036_st	chr14:100515092-100515180 (+)	snoRNA	ENSG00000201036	0.796876	-1.02663
hsa-miR-220c_st	19:53755341-53755423 (-)	miRNA	hsa-mir-220c	0.0186693	-1.35169
ENSG00000201393_st	chr10:79797270-79797386 (+)	snoRNA	ENSG00000201393	0.787251	-1.02377
14qII-28_x_st	chr14:100525220-100525290 (+)	CDBox	14q(II-28)	0.000335909	1.97384
ENSG00000207022_st	chr1:93084204-93084327 (+)	snoRNA	ENSG00000207022	0.865859	-1.0232
14qII-29_st	chr14:100526181-100526249 (+)	CDBox	14q(II-29)	0.236408	-1.12695
14qII-29_x_st	chr14:100526181-100526249 (+)	CDBox	14q(II-29)	0.185041	1.15865
hsa-miR-150_st	19:54695854-54695937 (-)	miRNA	hsa-mir-150	0.0249016	-2.45898
spike_in-control-29_st		Oligonucleotide spike-in controls	spike_in-control-29	0.797403	-1.02243
hsa-miR-150-star_st	19:54695854-54695937 (-)	miRNA	hsa-mir-150	0.353694	-1.42612
ENSG00000199392_st	chr18:73272507-73272633 (-)	snoRNA	ENSG00000199392	0.812226	-1.02149
ENSG00000199959_x_st	chr1:84515592-84515728 (+)	snoRNA	ENSG00000199959	0.823675	-1.02104
14qII-3_st	chr14:100489439-100489512 (+)	CDBox	14q(II-3)	8.57047e-06	4.42019
hsa-miR-99b_st	19:56887677-56887746 (+)	miRNA	hsa-mir-99b	1.4994e-05	2.46452
ENSG00000212264_st	chr7:23402590-23402660 (+)	snoRNA	ENSG00000212264	0.85287	-1.01866
ENSG00000201753_st	chr1:215547354-215547436 (-)	snoRNA	ENSG00000201753	0.825608	-1.01864
ACA19_st	chr10:120809513-120809640 (-)	HAcaBox	ACA19	0.815998	-1.01758
spike_in-control-45_st		Oligonucleotide spike-in controls	spike_in-control-45	0.696612	-1.01712
ENSG00000206592_st	chr5:78552521-78552652 (+)	snoRNA	ENSG00000206592	0.897081	-1.01611
ENSG00000212342_st	chr8:131244400-131244555 (+)	snoRNA	ENSG00000212342	0.86856	-1.01596
hsa-miR-99b-star_st	19:56887677-56887746 (+)	miRNA	hsa-mir-99b	6.21913e-06	2.64389
hsa-let-7e_st	19:56887851-56887929 (+)	miRNA	hsa-let-7e	0.00125687	-1.31341
hsa-let-7e-star_st	19:56887851-56887929 (+)	miRNA	hsa-let-7e	0.499405	1.18145
hsa-miR-125a-5p_st	19:56888319-56888404 (+)	miRNA	hsa-mir-125a	0.27927	-1.33129
ENSG00000212401_x_st	chr21:42175380-42175478 (+)	snoRNA	ENSG00000212401	0.856932	-1.01406
14qII-30_st	chr14:100528009-100528079 (+)	CDBox	14q(II-30)	0.66051	1.04149
hsa-miR-125a-3p_st	19:56888319-56888404 (+)	miRNA	hsa-mir-125a	0.455474	-1.11592
ENSG00000212626_st	chr18:7291018-7291151 (-)	snoRNA	ENSG00000212626	0.902194	-1.01369
hsa-miR-643_st	19:57476862-57476958 (+)	miRNA	hsa-mir-643	0.840941	-1.04058
ENSG00000206603_x_st	chr7:56090552-56090689 (+)	snoRNA	ENSG00000206603	0.881473	-1.01344
ENSG00000201847_st	chr13:106771244-106771312 (-)	snoRNA	ENSG00000201847	0.875477	-1.0133
hsa-miR-512-5p_st	19:58861745-58861828 (+) // 19:58864223-58864320 (+)	miRNA	hsa-mir-512-1 // hsa-mir-512-2	0.00109864	-1.46823
ENSG00000212490_st	chr4:53309061-53309183 (+)	snoRNA	ENSG00000212490	0.907851	-1.01224
ENSG00000199495_st	chr4:132908745-132908854 (+)	snoRNA	ENSG00000199495	0.904764	-1.01218
ENSG00000199666_st	chr1:90895895-90896108 (+)	snoRNA	ENSG00000199666	0.908543	-1.01173
ENSG00000199231_st	chr7:62273753-62273832 (-)	snoRNA	ENSG00000199231	0.828166	-1.01146
hsa-miR-512-3p_st	19:58861745-58861828 (+) // 19:58864223-58864320 (+)	miRNA	hsa-mir-512-1 // hsa-mir-512-2	0.0833026	-1.17504
14qII-31_st	chr14:100529326-100529399 (+)	CDBox	14q(II-31)	0.743015	1.04208
ENSG00000200538_st	chr17:43814733-43814947 (-)	snoRNA	ENSG00000200538	0.909692	-1.01093
ENSG00000201542_st	chr1:35548462-35548613 (+)	snoRNA	ENSG00000201542	0.844477	-1.01062
ENSG00000201716_st	chr3:3119597-3119726 (+)	snoRNA	ENSG00000201716	0.955932	-1.01036
hsa-miR-1323_st	19:58867034-58867106 (+)	miRNA	hsa-mir-1323	0.0230693	-1.77946
ENSG00000202183_st	chrX:81703306-81703452 (+)	snoRNA	ENSG00000202183	0.883891	-1.00912
ENSG00000202374_st	chr4:68295549-68295699 (+)	snoRNA	ENSG00000202374	0.850825	-1.00814
hsa-miR-498_st	19:58869263-58869386 (+)	miRNA	hsa-mir-498	0.00848122	-1.8642
ENSG00000207094_x_st	chr7:87916343-87916482 (-)	snoRNA	ENSG00000207094	0.931666	-1.00783
ENSG00000212611_st	chrX:113146526-113146595 (+)	snoRNA	ENSG00000212611	0.948979	-1.00653
ENSG00000199783_st	chr22:23627114-23627181 (-)	snoRNA	ENSG00000199783	0.944123	-1.00652
ENSG00000201957_st	chr3:180369567-180369692 (-)	snoRNA	ENSG00000201957	0.945347	-1.00636
14qII-4_st	chr14:100490464-100490537 (+)	CDBox	14q(II-4)	0.561117	1.06345
ENSG00000212506_st	chr12:96794029-96794104 (-)	snoRNA	ENSG00000212506	0.932338	-1.00536
hsa-miR-520e_st	19:58870777-58870863 (+)	miRNA	hsa-mir-520e	0.575381	-1.07302
hsa-miR-515-3p_st	19:58874069-58874151 (+) // 19:58880075-58880157 (+)	miRNA	hsa-mir-515-1 // hsa-mir-515-2	0.514984	-1.08669
ENSG00000199363_st	chr3:184654296-184654426 (+)	snoRNA	ENSG00000199363	0.971153	-1.0048
ENSG00000202233_st	chr7:25270800-25271025 (+)	snoRNA	ENSG00000202233	0.913312	-1.00471
hsa-miR-515-5p_st	19:58874069-58874151 (+) // 19:58880075-58880157 (+)	miRNA	hsa-mir-515-1 // hsa-mir-515-2	0.674416	-1.05693
spike_in-control-23_st		Oligonucleotide spike-in controls	spike_in-control-23	0.956011	-1.00413
ENSG00000212395_x_st	chr9:133648068-133648204 (-)	snoRNA	ENSG00000212395	0.963724	-1.00372
hsa-miR-519e-star_st	19:58875006-58875089 (+)	miRNA	hsa-mir-519e	0.269384	-1.20999
ACA59_s_st	chr1:12489887-12490038 (+)	HAcaBox	ACA59	0.977454	-1.00327
hsa-miR-519e_st	19:58875006-58875089 (+)	miRNA	hsa-mir-519e	0.616436	-1.0847
ENSG00000212295_st	chr6:156741576-156741650 (+)	snoRNA	ENSG00000212295	0.985536	-1.00136
hsa-miR-520f_st	19:58877225-58877311 (+)	miRNA	hsa-mir-520f	0.148453	-1.24766
ENSG00000212343_st	chr15:62421818-62421950 (+)	snoRNA	ENSG00000212343	0.990486	-1.00108
14qII-5_x_st	chr14:100491460-100491528 (+)	CDBox	14q(II-5)	0.000799639	1.56735
ENSG00000206633_x_st	chr2:10504291-10504423 (-)	snoRNA	ENSG00000206633	0.994319	-1.00091
ENSG00000212539_st	chr18:52775499-52775693 (+)	snoRNA	ENSG00000212539	0.994293	-1.00056
hsa-miR-519c-3p_st	19:58881535-58881621 (+)	miRNA	hsa-mir-519c	0.620585	1.07154
14qII-6_st	chr14:100493256-100493326 (+)	CDBox	14q(II-6)	0.19364	1.14466
hsa-miR-519c-5p_st	19:58881535-58881621 (+)	miRNA	hsa-mir-519c	0.592633	1.10192
hsa-miR-1283_st	19:58883547-58883633 (+) // 19:58953298-58953384 (+)	miRNA	hsa-mir-1283-1 // hsa-mir-1283-2	0.0436871	-1.28142
ENSG00000199856_st	chr18:7985568-7985781 (+)	snoRNA	ENSG00000199856	0.992145	1.00157
ENSG00000199850_st	chr13:22275284-22275363 (+)	snoRNA	ENSG00000199850	0.978141	1.00216
ENSG00000201551_st	chr5:158589783-158589908 (+)	snoRNA	ENSG00000201551	0.981597	1.00246
ENSG00000207119_st	chr15:67537335-67537542 (-)	snoRNA	ENSG00000207119	0.978404	1.00283
ENSG00000201373_st	chr5:141985918-141986054 (-)	snoRNA	ENSG00000201373	0.979283	1.00349
14qII-7_st	chr14:100499144-100499219 (+)	CDBox	14q(II-7)	0.00205647	-1.35769
ENSG00000212502_st	chr12:107696049-107696176 (-)	snoRNA	ENSG00000212502	0.961714	1.00431
ENSG00000212455_st	chr2:18085353-18085480 (-)	snoRNA	ENSG00000212455	0.949598	1.00506
ENSG00000212191_st	chr4:179844034-179844104 (-)	snoRNA	ENSG00000212191	0.936011	1.00513
ENSG00000200206_x_st	chr15:84517433-84517504 (-)	snoRNA	ENSG00000200206	0.939103	1.00532
ENSG00000201810_st	chr3:181743183-181743318 (+)	snoRNA	ENSG00000201810	0.939647	1.00536
ENSG00000201944_st	chr1:203966972-203967103 (-)	snoRNA	ENSG00000201944	0.947029	1.00549
ENSG00000201448_x_st	chr1:36656638-36656766 (-)	snoRNA	ENSG00000201448	0.957032	1.00585
ENSG00000199571_st	chr12:38499819-38499952 (-)	snoRNA	ENSG00000199571	0.962369	1.00621
hsa-miR-520a-5p_st	19:58885947-58886031 (+)	miRNA	hsa-mir-520a	0.0100201	-1.59797
U72_x_st	chr8:99123490-99123621 (-)	HAcaBox	U72	0.95801	1.00761
hsa-miR-520a-3p_st	19:58885947-58886031 (+)	miRNA	hsa-mir-520a	0.599593	-1.09187
U71a_st	chr20:36489363-36489500 (-)	HAcaBox	U71a	0.950195	1.00835
ENSG00000212383_st	chr12:55541426-55541559 (+)	snoRNA	ENSG00000212383	0.912841	1.00842
hsa-miR-526b_st	19:58889459-58889541 (+)	miRNA	hsa-mir-526b	0.888754	-1.01975
ENSG00000207047_st	chr2:206734810-206734897 (+)	snoRNA	ENSG00000207047	0.939096	1.00874
ENSG00000200288_x_st	chr3:178824764-178824891 (-)	snoRNA	ENSG00000200288	0.930795	1.00933
ENSG00000206869_x_st	chr2:165252399-165252533 (-)	snoRNA	ENSG00000206869	0.914361	1.00955
14qII-8_x_st	chr14:100500871-100500941 (+)	CDBox	14q(II-8)	0.717138	1.03789
hsa-miR-526b-star_st	19:58889459-58889541 (+)	miRNA	hsa-mir-526b	0.531221	1.12804
14qII-8_st	chr14:100500871-100500941 (+)	CDBox	14q(II-8)	0.695189	1.04854
hsa-miR-519b-3p_st	19:58890279-58890359 (+)	miRNA	hsa-mir-519b	0.0860262	-1.61087
ENSG00000201863_st	chr4:39760998-39761125 (+)	snoRNA	ENSG00000201863	0.855768	1.01324
ENSG00000200051_x_st	chr5:139887121-139887197 (-)	snoRNA	ENSG00000200051	0.906934	1.01353
hsa-miR-519b-5p_st	19:58890279-58890359 (+)	miRNA	hsa-mir-519b	0.854866	1.04502
hsa-miR-525-3p_st	19:58892599-58892683 (+)	miRNA	hsa-mir-525	0.266453	-1.0968
14qII-9_x_st	chr14:100502119-100502189 (+)	CDBox	14q(II-9)	0.000383452	1.45526
HBI-43_st	chr20:17891353-17891589 (-)	CDBox	HBI-43	0.700539	1.07075
ENSG00000212228_st	chr16:11275471-11275591 (-)	snoRNA	ENSG00000212228	0.898996	1.01472
hsa-miR-525-5p_st	19:58892599-58892683 (+)	miRNA	hsa-mir-525	0.454671	1.10666
ENSG00000199435_st	chr14:46499376-46499499 (+)	snoRNA	ENSG00000199435	0.895102	1.0162
ENSG00000212206_x_st	chr17:8173626-8173762 (+)	snoRNA	ENSG00000212206	0.834464	1.01672
ENSG00000200891_x_st	chr10:89744355-89744432 (-)	snoRNA	ENSG00000200891	0.880095	1.01673
ENSG00000212187_st	chr1:210265526-210265647 (+)	snoRNA	ENSG00000212187	0.887291	1.01722
hsa-miR-523-star_st	19:58893451-58893537 (+)	miRNA	hsa-mir-523	0.409185	-1.18352
ENSG00000201848_st	chr5:29106360-29106474 (+)	snoRNA	ENSG00000201848	0.854607	1.01851
HBII-108_st	chr3:52698296-52698371 (+)	CDBox	HBII-108	0.555378	1.05893
hsa-miR-523_st	19:58893451-58893537 (+)	miRNA	hsa-mir-523	0.000202474	2.09464
hsa-miR-518f_st	19:58895081-58895167 (+)	miRNA	hsa-mir-518f	0.744626	-1.05791
ENSG00000202343_st	chr6:149957454-149957588 (+)	snoRNA	ENSG00000202343	0.776914	1.01954
HBII-115_st	chr19:52950922-52951031 (+)	CDBox	HBII-115	0.914286	1.01871
HBII-13_x_st	chr15:22781340-22781406 (+)	CDBox	HBII-13	0.00315517	1.52842
hsa-miR-518f-star_st	19:58895081-58895167 (+)	miRNA	hsa-mir-518f	0.848334	-1.03357
ENSG00000212371_st	chr14:77002407-77002532 (+)	snoRNA	ENSG00000212371	0.788966	1.01983
ENSG00000212411_st	chr10:29904241-29904316 (+)	snoRNA	ENSG00000212411	0.772209	1.02088
hsa-miR-520b_st	19:58896293-58896353 (+)	miRNA	hsa-mir-520b	0.0108627	1.59759
ENSG00000201827_st	chr3:134752743-134752849 (+)	snoRNA	ENSG00000201827	0.813196	1.02144
hsa-miR-518b_st	19:58897803-58897885 (+)	miRNA	hsa-mir-518b	0.221198	-1.23099
ENSG00000201448_st	chr1:36656638-36656766 (-)	snoRNA	ENSG00000201448	0.786203	1.02213
ENSG00000201666_st	chrX:28852102-28852176 (+)	snoRNA	ENSG00000201666	0.772616	1.02216
hsa-miR-526a_st	19:58901318-58901402 (+) // 19:58921988-58922052 (+)	miRNA	hsa-mir-526a-1 // hsa-mir-526a-2	0.00125061	-1.82569
ENSG00000201329_st	chr8:43352598-43352809 (+)	snoRNA	ENSG00000201329	0.833324	1.02291
ACA11_st	chr4:1946161-1946285 (+)	HAcaBox	ACA11	0.797428	1.02319
ENSG00000212165_x_st	chr20:16911477-16911678 (-)	snoRNA	ENSG00000212165	0.800228	1.02406
ENSG00000199977_st	chr18:17651583-17651787 (+)	snoRNA	ENSG00000199977	0.850257	1.02425
ENSG00000212338_x_st	chr1:177432231-177432367 (+)	snoRNA	ENSG00000212338	0.787815	1.02479
HBII-13_st	chr15:22781340-22781406 (+)	CDBox	HBII-13	0.016999	1.58823
ENSG00000202216_st	chr2:180507373-180507510 (-)	snoRNA	ENSG00000202216	0.797575	1.02612
hsa-miR-520c-5p_st	19:58902519-58902605 (+)	miRNA	hsa-mir-520c	0.0320861	-1.6729
hsa-miR-520c-3p_st	19:58902519-58902605 (+)	miRNA	hsa-mir-520c	0.1424	1.1732
ENSG00000212610_st	chr1:216781656-216781864 (-)	snoRNA	ENSG00000212610	0.743223	1.02661
hsa-miR-518c-star_st	19:58903801-58903901 (+)	miRNA	hsa-mir-518c	0.239726	-1.24642
ENSG00000212594_st	chr12:102510020-102510157 (+)	snoRNA	ENSG00000212594	0.71574	1.0278
spike_in-control-27_st		Oligonucleotide spike-in controls	spike_in-control-27	0.793263	1.02794
ENSG00000212538_st	chr1:162159531-162159729 (+)	snoRNA	ENSG00000212538	0.816141	1.02805
HBII-135_x_st	chr17:16285265-16285337 (+)	CDBox	HBII-135	0.713763	-1.15407
ENSG00000206780_st	chr4:16931467-16931603 (-)	snoRNA	ENSG00000206780	0.64435	1.02867
ENSG00000202440_x_st	chr4:83542815-83542883 (-)	snoRNA	ENSG00000202440	0.733683	1.02913
ENSG00000201898_x_st	chr1:222433966-222434092 (+)	snoRNA	ENSG00000201898	0.651168	1.02953
ENSG00000200545_st	chr10:19927182-19927397 (+)	snoRNA	ENSG00000200545	0.638934	1.02974
hsa-miR-518c_st	19:58903801-58903901 (+)	miRNA	hsa-mir-518c	0.687292	1.05013
ENSG00000207217_st	chr7:6023037-6023168 (+)	snoRNA	ENSG00000207217	0.819575	1.03013
ENSG00000212434_st	chrX:68829525-68829708 (+)	snoRNA	ENSG00000212434	0.66727	1.0304
ENSG00000199552_x_st	chr5:40690822-40690953 (+)	snoRNA	ENSG00000199552	0.777654	1.03074
hsa-miR-524-5p_st	19:58906068-58906154 (+)	miRNA	hsa-mir-524	0.14336	-1.22962
ENSG00000212300_st	chr4:159841293-159841510 (+)	snoRNA	ENSG00000212300	0.780914	1.03152
ENSG00000212500_x_st	chr1:154428478-154428591 (-)	snoRNA	ENSG00000212500	0.78563	1.03169
ENSG00000201346_st	chr20:3312876-3313082 (+)	snoRNA	ENSG00000201346	0.702768	1.03198
hsa-miR-524-3p_st	19:58906068-58906154 (+)	miRNA	hsa-mir-524	0.754207	-1.0293
HBII-142_st	chr3:185526178-185526253 (+)	CDBox	HBII-142	0.445059	-1.22203
ACA5b_x_st	chr7:45112092-45112223 (-)	HAcaBox	ACA5b	0.782501	1.0322
ENSG00000212165_st	chr20:16911477-16911678 (-)	snoRNA	ENSG00000212165	0.73481	1.0326
HBII-142_x_st	chr3:185526178-185526253 (+)	CDBox	HBII-142	0.799382	-1.05526
ENSG00000212214_st	chrX:3460158-3460292 (-)	snoRNA	ENSG00000212214	0.838223	1.0335
hsa-miR-517a_st	19:58907334-58907420 (+)	miRNA	hsa-mir-517a	0.767005	1.04016
ENSG00000199856_x_st	chr18:7985568-7985781 (+)	snoRNA	ENSG00000199856	0.627266	1.03438
ENSG00000212164_st	chr20:39102065-39102145 (+)	snoRNA	ENSG00000212164	0.74875	1.03506
ENSG00000212558_x_st	chr2:10147783-10147897 (-)	snoRNA	ENSG00000212558	0.663552	1.03537
HBII-166_st	chr11:46740515-46740625 (-)	CDBox	HBII-166	0.0130066	1.60083
ENSG00000207002_st	chr3:125015614-125015744 (+)	snoRNA	ENSG00000207002	0.822474	1.03737
hsa-miR-519d_st	19:58908413-58908500 (+)	miRNA	hsa-mir-519d	0.09908	1.25738
ENSG00000206731_st	chr2:27718414-27718540 (-)	snoRNA	ENSG00000206731	0.701284	1.03782
HBII-180A_x_st	chr19:55994508-55994604 (-)	CDBox	HBII-180A	5.51367e-08	3.43644
hsa-miR-521_st	19:58911660-58911746 (+) // 19:58943702-58943788 (+)	miRNA	hsa-mir-521-2 // hsa-mir-521-1	0.881619	1.0227
hsa-miR-520d-3p_st	19:58915162-58915248 (+)	miRNA	hsa-mir-520d	0.916057	1.01609
ENSG00000199851_st	chr6:28091325-28091529 (+)	snoRNA	ENSG00000199851	0.55635	1.03824
hsa-miR-520d-5p_st	19:58915162-58915248 (+)	miRNA	hsa-mir-520d	0.784849	1.03794
ENSG00000206913_st	chr11:73641107-73641245 (-)	snoRNA	ENSG00000206913	0.668183	1.03837
ENSG00000200706_st	chr6:38283028-38283099 (+)	snoRNA	ENSG00000200706	0.617966	1.03875
ENSG00000202268_st	chr3:45271906-45272116 (-)	snoRNA	ENSG00000202268	0.730323	1.03896
ENSG00000200652_x_st	chr16:28097920-28098045 (+)	snoRNA	ENSG00000200652	0.681391	1.03897
hsa-miR-517b_st	19:58916142-58916208 (+)	miRNA	hsa-mir-517b	0.175968	-1.18016
ENSG00000212378_st	chr2:72841171-72841239 (+)	snoRNA	ENSG00000212378	0.653553	1.03915
ENSG00000201811_st	chr20:36504093-36504226 (+)	snoRNA	ENSG00000201811	0.702569	1.03953
hsa-miR-520g_st	19:58917232-58917321 (+)	miRNA	hsa-mir-520g	0.0643805	-1.15715
spike_in-control-1_st		Oligonucleotide spike-in controls	spike_in-control-1	0.721522	1.03968
U87_st	chr2:233849111-233849388 (+)	scaRna	U87	0.71952	1.03992
hsa-miR-516b_st	19:58920508-58920592 (+) // 19:58931911-58932000 (+)	miRNA	hsa-mir-516b-2 // hsa-mir-516b-1	0.121323	-1.30186
U70_x_st	chrX:153281816-153281950 (+)	HAcaBox	U70	0.825171	1.04041
HBII-180B_x_st	chr19:55994098-55994194 (-)	CDBox	HBII-180B	0.000907281	2.05428
hsa-miR-516b-star_st	19:58920508-58920592 (+) // 19:58931911-58932000 (+)	miRNA	hsa-mir-516b-2 // hsa-mir-516b-1	0.842796	1.03829
ENSG00000212270_st	chr14:25345694-25345758 (-)	snoRNA	ENSG00000212270	0.542461	1.04068
ENSG00000201980_st	chr11:4734451-4734603 (+)	snoRNA	ENSG00000201980	0.667423	1.04119
ENSG00000202482_st	chrX:71862701-71862915 (-)	snoRNA	ENSG00000202482	0.74849	1.04145
HBII-180C_x_st	chr19:55997394-55997490 (-)	CDBox	HBII-180C	3.79897e-06	2.42681
ENSG00000212490_x_st	chr4:53309061-53309183 (+)	snoRNA	ENSG00000212490	0.623882	1.04156
HBII-180C_st	chr19:55997394-55997490 (-)	CDBox	HBII-180C	7.08604e-09	4.90357
ENSG00000212148_st	chr10:36767595-36767722 (+)	snoRNA	ENSG00000212148	0.700059	1.04222
ENSG00000199566_st	chr12:46026216-46026347 (-)	snoRNA	ENSG00000199566	0.663219	1.04228
HBII-202_st	chr16:88155339-88155410 (+)	CDBox	HBII-202	1.67083e-05	1.89618
hsa-miR-518e_st	19:58924904-58924991 (+)	miRNA	hsa-mir-518e	0.0659517	-1.24718
hsa-miR-518e-star_st	19:58924904-58924991 (+)	miRNA	hsa-mir-518e	0.858716	-1.03897
ENSG00000200952_st	chr6:94645545-94645668 (+)	snoRNA	ENSG00000200952	0.695478	1.04363
hsa-miR-518a-5p_st	19:58926072-58926156 (+) // 19:58934399-58934485 (+)	miRNA	hsa-mir-518a-1 // hsa-mir-518a-2	0.296904	-1.18176
hsa-miR-518a-3p_st	19:58926072-58926156 (+) // 19:58934399-58934485 (+)	miRNA	hsa-mir-518a-1 // hsa-mir-518a-2	0.75674	-1.04068
hsa-miR-518d-5p_st	19:58929943-58930029 (+)	miRNA	hsa-mir-518d	0.000170176	-1.82392
ACA39_x_st	chr20:36510140-36510275 (+)	HAcaBox	ACA39	0.796716	1.04487
hsa-miR-518d-3p_st	19:58929943-58930029 (+)	miRNA	hsa-mir-518d	0.0127593	-1.39734
ENSG00000201038_x_st	chr18:3015432-3015565 (-)	snoRNA	ENSG00000201038	0.607234	1.04584
ENSG00000212278_st	chr5:18271989-18272062 (+)	snoRNA	ENSG00000212278	0.590043	1.04719
hsa-miR-517c_st	19:58936379-58936473 (+)	miRNA	hsa-mir-517c	0.756541	1.03389
ENSG00000207244_st	chr8:8856495-8856628 (+)	snoRNA	ENSG00000207244	0.688609	1.04813
hsa-miR-520h_st	19:58937578-58937665 (+)	miRNA	hsa-mir-520h	0.0412448	1.20851
HBII-210_st	chr3:52701792-52701868 (+)	CDBox	HBII-210	0.00733847	1.49611
hsa-miR-522_st	19:58946277-58946363 (+)	miRNA	hsa-mir-522	0.221991	-1.22288
HBII-234_st	chr2:202849399-202849486 (+)	CDBox	HBII-234	0.597238	-1.06311
ENSG00000199473_st	chr7:17379350-17379475 (-)	snoRNA	ENSG00000199473	0.652807	1.04886
HBII-234_x_st	chr2:202849399-202849486 (+)	CDBox	HBII-234	0.0162222	1.24017
hsa-miR-522-star_st	19:58946277-58946363 (+)	miRNA	hsa-mir-522	0.543079	-1.12751
hsa-miR-519a_st	19:58947463-58947547 (+) // 19:58957410-58957496 (+)	miRNA	hsa-mir-519a-1 // hsa-mir-519a-2	0.297831	-1.09973
ENSG00000212604_st	chr15:23805180-23805314 (-)	snoRNA	ENSG00000212604	0.569207	1.05036
mgU12-22-U4-8_st	chr18:45594391-45594811 (+)	scaRna	mgU12-22/U4-8	0.654308	1.05193
U88_st	chr2:233862061-233862326 (+)	scaRna	U88	0.542997	1.05317
hsa-miR-519a-star_st	19:58947463-58947547 (+) // 19:58957410-58957496 (+)	miRNA	hsa-mir-519a-1 // hsa-mir-519a-2	0.654557	1.11834
ACA14a_x_st	chr7:75411037-75411170 (+)	HAcaBox	ACA14a	0.387997	1.05592
ENSG00000202327_st	chr8:33517083-33517197 (+)	snoRNA	ENSG00000202327	0.726306	1.05597
ENSG00000202231_st	chrX:99964265-99964397 (-)	snoRNA	ENSG00000202231	0.534596	1.05673
ENSG00000200294_st	chr10:73610622-73610753 (+)	snoRNA	ENSG00000200294	0.562441	1.05676
hsa-miR-527_st	19:58949084-58949168 (+)	miRNA	hsa-mir-527	0.075365	-1.2519
ENSG00000201368_st	chr5:35464923-35465134 (+)	snoRNA	ENSG00000201368	0.465087	1.05876
HBII-239_st	chr16:70349806-70349891 (-)	CDBox	HBII-239	0.0017878	1.41287
hsa-miR-516a-3p_st	19:58951807-58951896 (+) // 19:58956199-58956288 (+)	miRNA	hsa-mir-516a-1 // hsa-mir-516a-2	0.772077	-1.02543
ENSG00000200536_st	chr1:110616629-110616752 (+)	snoRNA	ENSG00000200536	0.414309	1.06068
ACA56_st	chrX:153656467-153656595 (+)	HAcaBox	ACA56	0.460929	1.06084
ENSG00000199850_x_st	chr13:22275284-22275363 (+)	snoRNA	ENSG00000199850	0.618341	1.0617
ENSG00000199474_x_st	chr16:12843845-12843968 (-)	snoRNA	ENSG00000199474	0.56741	1.06194
hsa-miR-516a-5p_st	19:58951807-58951896 (+) // 19:58956199-58956288 (+)	miRNA	hsa-mir-516a-1 // hsa-mir-516a-2	0.905227	1.03077
HBII-240_st	chr5:40868515-40868594 (-)	CDBox	HBII-240	0.840265	-1.02296
hsa-miR-371-5p_st	19:58982741-58982807 (+)	miRNA	hsa-mir-371	0.777675	-1.04129
ENSG00000207084_st	chr3:161897411-161897542 (+)	snoRNA	ENSG00000207084	0.485992	1.06386
ENSG00000200654_st	chr2:65239300-65239498 (+)	snoRNA	ENSG00000200654	0.559936	1.06522
hsa-miR-371-3p_st	19:58982741-58982807 (+)	miRNA	hsa-mir-371	0.0228929	1.39546
hsa-miR-372_st	19:58982956-58983022 (+)	miRNA	hsa-mir-372	0.65136	-1.05966
ENSG00000201791_st	chr1:176989412-176989530 (-)	snoRNA	ENSG00000201791	0.394269	1.06585
hsa-miR-373_st	19:58983771-58983839 (+)	miRNA	hsa-mir-373	0.0792423	-1.33053
HBII-251_st	chr1:31213597-31213671 (-)	CDBox	HBII-251	0.0886909	1.45598
mgU2-25-61_x_st	chr1:109444338-109444757 (+)	scaRna	mgU2-25/61	0.55631	1.06715
spike_in-control-38_st		Oligonucleotide spike-in controls	spike_in-control-38	0.372837	1.06753
hsa-miR-373-star_st	19:58983771-58983839 (+)	miRNA	hsa-mir-373	0.314757	1.26511
hsa-miR-935_st	19:59177373-59177463 (+)	miRNA	hsa-mir-935	0.727587	1.08843
hsa-miR-1274b_st	19:62716187-62716253 (-)	miRNA	hsa-mir-1274b	0.118815	2.49764
ENSG00000201157_st	chr8:18881409-18881562 (+)	snoRNA	ENSG00000201157	0.668454	1.06854
HBII-276_st	chr8:67997263-67997338 (-)	CDBox	HBII-276	0.0823196	1.33378
ENSG00000206853_st	chr8:60212485-60212615 (-)	snoRNA	ENSG00000206853	0.542664	1.06883
U19-2_st	chr5:172380335-172380538 (+)	HAcaBox	U19-2	0.614404	1.06904
hsa-miR-220b_st	19:6446959-6447045 (+)	miRNA	hsa-mir-220b	0.759152	-1.05383
ENSG00000201710_st	chr14:100516082-100516156 (+)	snoRNA	ENSG00000201710	0.567954	1.06991
hsa-miR-663b_st	2:132731009-132731123 (-)	miRNA	hsa-mir-663b	0.00383163	3.40591
hsa-miR-128_st	2:136139437-136139518 (+) // 3:35760972-35761055 (+)	miRNA	hsa-mir-128-1 // hsa-mir-128-2	0.052363	1.33893
HBII-289_st	chr2:101255830-101255943 (-)	CDBox	HBII-289	0.000722077	3.07641
ENSG00000212139_x_st	chr9:21514306-21514384 (-)	snoRNA	ENSG00000212139	0.624468	1.07081
ENSG00000201003_st	chr1:54009279-54009414 (-)	snoRNA	ENSG00000201003	0.53145	1.07091
HBII-295_st	chr9:124682313-124682419 (-)	CDBox	HBII-295	0.131865	1.15869
ENSG00000200355_st	chr3:173971761-173971889 (-)	snoRNA	ENSG00000200355	0.29167	1.07115
ENSG00000200677_st	chr15:89099477-89099546 (-)	snoRNA	ENSG00000200677	0.339388	1.07125
ENSG00000207130_st	chr3:129916104-129916238 (-)	snoRNA	ENSG00000207130	0.45041	1.07147
ENSG00000200677_x_st	chr15:89099477-89099546 (-)	snoRNA	ENSG00000200677	0.30645	1.07149
hsa-miR-933_st	2:175740607-175740683 (-)	miRNA	hsa-mir-933	0.111597	-1.36069
ENSG00000201129_st	chr1:152498827-152498962 (+)	snoRNA	ENSG00000201129	0.484038	1.07206
ENSG00000206649_x_st	chr8:81391729-81391859 (-)	snoRNA	ENSG00000206649	0.335866	1.0721
hsa-miR-10b_st	2:176723277-176723386 (+)	miRNA	hsa-mir-10b	4.85925e-08	-51.5827
ENSG00000207516_st	chr15:43616740-43616867 (+)	snoRNA	ENSG00000207516	0.519619	1.07298
HBII-296A_st	chr17:2180323-2180414 (-)	CDBox	HBII-296A	0.103057	1.19648
ENSG00000201541_st	chr16:24252237-24252369 (-)	snoRNA	ENSG00000201541	0.446373	1.07378
hsa-miR-10b-star_st	2:176723277-176723386 (+)	miRNA	hsa-mir-10b	5.15416e-08	-14.5175
ENSG00000201398_st	chr3:155207846-155207981 (-)	snoRNA	ENSG00000201398	0.395865	1.07464
ENSG00000199857_st	chr4:77542253-77542323 (+)	snoRNA	ENSG00000199857	0.427809	1.07472
ACA36_x_st	chrX:153649997-153650128 (+)	HAcaBox	ACA36	0.392608	1.07478
ACA13_st	chr5:111525081-111525213 (+)	HAcaBox	ACA13	0.611758	1.07483
ENSG00000201502_x_st	chr12:92183924-92184003 (+)	snoRNA	ENSG00000201502	0.28605	1.07493
ENSG00000212511_st	chr15:34932133-34932351 (+)	snoRNA	ENSG00000212511	0.368998	1.07557
ENSG00000206650_x_st	chr12:67307281-67307422 (-)	snoRNA	ENSG00000206650	0.352724	1.07604
ENSG00000212249_st	chr5:68205539-68205670 (+)	snoRNA	ENSG00000212249	0.272395	1.07618
hsa-miR-1246_st	2:177173954-177174026 (-)	miRNA	hsa-mir-1246	0.0665054	-2.80449
hsa-miR-1258_st	2:180433808-180433880 (-)	miRNA	hsa-mir-1258	0.570977	1.07012
ENSG00000200377_st	chr2:154011573-154011643 (-)	snoRNA	ENSG00000200377	0.502054	1.07724
HBII-296B_st	chr17:2179169-2179254 (-)	CDBox	HBII-296B	0.0258976	1.40484
ENSG00000199321_x_st	chr10:128458261-128458333 (-)	snoRNA	ENSG00000199321	0.290774	1.07784
ENSG00000207171_st	chr4:169629135-169629265 (+)	snoRNA	ENSG00000207171	0.254172	1.07824
HBII-296B_x_st	chr17:2179169-2179254 (-)	CDBox	HBII-296B	0.000834204	1.61304
HBII-316_st	chr2:28990032-28990120 (+)	CDBox	HBII-316	0.00012317	2.02086
hsa-miR-561_st	2:188870464-188870560 (+)	miRNA	hsa-mir-561	0.00539492	-1.40082
hsa-miR-1245_st	2:189551063-189551132 (+)	miRNA	hsa-mir-1245	0.977557	-1.00461
hsa-miR-26b_st	2:218975613-218975689 (+)	miRNA	hsa-mir-26b	0.300825	-1.3559
hsa-miR-26b-star_st	2:218975613-218975689 (+)	miRNA	hsa-mir-26b	0.295944	1.22064
hsa-miR-375_st	2:219574611-219574674 (-)	miRNA	hsa-mir-375	0.120392	-1.92559
hsa-miR-153_st	2:219867077-219867166 (-) // 7:157059789-157059875 (-)	miRNA	hsa-mir-153-1 // hsa-mir-153-2	0.677438	1.11842
hsa-miR-562_st	2:232745607-232745701 (+)	miRNA	hsa-mir-562	0.997737	1.0004
HBII-336_st	chr7:22862757-22862830 (+)	CDBox	HBII-336	0.507665	1.15115
ENSG00000207274_x_st	chr2:215419916-215420050 (+)	snoRNA	ENSG00000207274	0.461029	1.08368
ENSG00000206849_x_st	chr15:30007798-30007929 (+)	snoRNA	ENSG00000206849	0.457554	1.08387
hsa-miR-149-star_st	2:241044091-241044179 (+)	miRNA	hsa-mir-149	0.906618	1.02619
hsa-miR-149_st	2:241044091-241044179 (+)	miRNA	hsa-mir-149	0.0170804	2.29239
ENSG00000207244_x_st	chr8:8856495-8856628 (+)	snoRNA	ENSG00000207244	0.263988	1.0866
hsa-miR-1301_st	2:25405013-25405094 (-)	miRNA	hsa-mir-1301	0.00688957	1.8387
hsa-miR-558_st	2:32610724-32610817 (+)	miRNA	hsa-mir-558	0.208547	-1.2178
hsa-miR-559_st	2:47458318-47458413 (+)	miRNA	hsa-mir-559	0.0160898	-1.75345
hsa-miR-217_st	2:56063606-56063715 (-)	miRNA	hsa-mir-217	0.00495055	-2.0218
hsa-miR-216a_st	2:56069589-56069698 (-)	miRNA	hsa-mir-216a	0.286992	1.19556
hsa-miR-216b_st	2:56081353-56081434 (-)	miRNA	hsa-mir-216b	0.0266116	-1.67789
hsa-miR-1285_st	2:70333554-70333641 (-) // 7:91671265-91671348 (-)	miRNA	hsa-mir-1285-2 // hsa-mir-1285-1	0.0865094	-1.33984
ENSG00000201945_st	chr12:120029229-120029360 (+)	snoRNA	ENSG00000201945	0.456589	1.09006
ENSG00000200318_x_st	chr15:56839958-56840172 (-)	snoRNA	ENSG00000200318	0.283357	1.09062
ENSG00000212532_st	chr6:51437447-51437522 (+)	snoRNA	ENSG00000212532	0.609684	1.09205
hsa-miR-1292_st	20:2581423-2581488 (+)	miRNA	hsa-mir-1292	0.196521	-1.19949
ENSG00000201705_st	chr4:48633155-48633295 (+)	snoRNA	ENSG00000201705	0.377704	1.09288
ENSG00000212401_st	chr21:42175380-42175478 (+)	snoRNA	ENSG00000212401	0.580981	1.09338
HBII-419_st	chr10:70184935-70185001 (+)	CDBox	HBII-419	0.00242633	-1.54696
ACA25_x_st	chr11:93103327-93103460 (-)	HAcaBox	ACA25	0.311148	1.09395
ENSG00000212461_x_st	chr12:70319402-70319530 (+)	snoRNA	ENSG00000212461	0.398655	1.09407
hsa-miR-663_st	20:26136822-26136914 (-)	miRNA	hsa-mir-663	0.186619	-1.43519
ENSG00000199405_x_st	chr8:56977836-56977968 (-)	snoRNA	ENSG00000199405	0.43292	1.09413
hsa-miR-1825_st	20:30289259-30289311 (+)	miRNA	hsa-mir-1825	0.713881	-1.13718
ENSG00000201209_st	chr22:26958745-26958810 (-)	snoRNA	ENSG00000201209	0.207742	1.09487
ACA1_x_st	chr11:93104818-93104947 (-)	HAcaBox	ACA1	0.319152	1.09523
ACA1_s_st	chr11:93104818-93104947 (-)	HAcaBox	ACA1	0.386554	1.09587
HBII-420_st	chr1:28777842-28777921 (-)	CDBox	HBII-420	0.584611	1.09707
U91_s_st	chr18:45594729-45594811 (+)	scaRna	U91	0.666132	1.09599
HBII-429_st	chr6:133179634-133179709 (+)	CDBox	HBII-429	2.59601e-05	2.46597
hsa-miR-644_st	20:32517791-32517884 (+)	miRNA	hsa-mir-644	0.327798	-1.11854
hsa-miR-499-5p_st	20:33041840-33041961 (+)	miRNA	hsa-mir-499	0.768914	1.08338
ENSG00000212553_st	chr13:39329278-39329364 (-)	snoRNA	ENSG00000212553	0.368552	1.09835
hsa-miR-499-3p_st	20:33041840-33041961 (+)	miRNA	hsa-mir-499	0.436069	1.12276
hsa-miR-1289_st	20:33505190-33505333 (-) // 5:132791187-132791297 (-)	miRNA	hsa-mir-1289-1 // hsa-mir-1289-2	0.0527324	1.29791
HBII-436_st	chr15:22778234-22778308 (+)	CDBox	HBII-436	0.00692926	1.40968
HBII-437_st	chr15:22783165-22783235 (+)	CDBox	HBII-437	0.224761	-1.15699
ENSG00000202283_st	chr6:104137703-104137836 (+)	snoRNA	ENSG00000202283	0.394527	1.09992
ENSG00000212589_x_st	chr10:115570208-115570339 (+)	snoRNA	ENSG00000212589	0.377029	1.10062
ENSG00000200294_x_st	chr10:73610622-73610753 (+)	snoRNA	ENSG00000200294	0.173025	1.10077
ENSG00000207016_x_st	chr2:69600679-69600810 (-)	snoRNA	ENSG00000207016	0.316086	1.10107
ENSG00000199787_st	chr16:30338447-30338578 (-)	snoRNA	ENSG00000199787	0.381231	1.10112
ENSG00000212517_st	chr20:5050063-5050185 (-)	snoRNA	ENSG00000212517	0.308365	1.10117
U108_x_st	chr10:101986903-101987049 (-)	HAcaBox	U108	0.302412	1.10126
hsa-miR-103_st	20:3846141-3846218 (+) // 5:167920479-167920556 (-)	miRNA	hsa-mir-103-2 // hsa-mir-103-1	0.912302	-1.00499
ENSG00000200422_x_st	chrX:86288392-86288463 (+)	snoRNA	ENSG00000200422	0.487806	1.10405
ENSG00000212224_x_st	chr20:39774532-39774653 (-)	snoRNA	ENSG00000212224	0.332195	1.10412
ENSG00000207419_st	chr6:11818038-11818179 (+)	snoRNA	ENSG00000207419	0.314259	1.10435
ENSG00000206977_st	chr6:41908570-41908709 (+)	snoRNA	ENSG00000206977	0.244481	1.1047
ENSG00000206958_x_st	chr5:87714345-87714480 (+)	snoRNA	ENSG00000206958	0.337045	1.10494
hsa-miR-1259_st	20:47330254-47330364 (+)	miRNA	hsa-mir-1259	0.765584	1.03908
hsa-miR-645_st	20:48635730-48635823 (+)	miRNA	hsa-mir-645	0.401888	1.08284
hsa-miR-296-3p_st	20:56826065-56826144 (-)	miRNA	hsa-mir-296	0.543719	-1.14797
HBII-438A_s_st	chr15:22838214-22838280 (+)	CDBox	HBII-438A	0.00588067	1.84953
HBII-52-10_x_st	chr15:22983776-22983856 (+)	CDBox	HBII-52-10	0.993528	-1.00092
ENSG00000212302_x_st	chr14:22295810-22295878 (-)	snoRNA	ENSG00000212302	0.405286	1.10777
ENSG00000200969_x_st	chr9:83693653-83693720 (+)	snoRNA	ENSG00000200969	0.370345	1.10833
ENSG00000201882_st	chrX:20064105-20064174 (-)	snoRNA	ENSG00000201882	0.19196	1.10847
ENSG00000206776_st	chr8:120469769-120469890 (+)	snoRNA	ENSG00000206776	0.210804	1.10949
hsa-miR-296-5p_st	20:56826065-56826144 (-)	miRNA	hsa-mir-296	0.556481	1.11729
ACA30_x_st	chr16:30629359-30629487 (+)	HAcaBox	ACA30	0.518452	1.10969
hsa-miR-298_st	20:56826676-56826763 (-)	miRNA	hsa-mir-298	0.556111	-1.10668
hsa-miR-646_st	20:58316927-58317020 (+)	miRNA	hsa-mir-646	0.137501	-1.31624
hsa-miR-1257_st	20:59961997-59962113 (-)	miRNA	hsa-mir-1257	0.581358	1.08279
ACA17_st	chr9:138741020-138741152 (-)	HAcaBox	ACA17	0.215466	1.1123
ACA58_st	chr3:132680631-132680767 (-)	HAcaBox	ACA58	0.495752	1.11277
hsa-miR-124_st	20:61280297-61280383 (+) // 8:65454260-65454368 (+) // 8:9798308-9798392 (-)	miRNA	hsa-mir-124-3 // hsa-mir-124-2 // hsa-mir-124-1	0.0797739	-5.5396
HBII-52-11_x_st	chr15:22985654-22985735 (+)	CDBox	HBII-52-11	0.0482638	1.4079
hsa-miR-124-star_st	20:61280297-61280383 (+) // 8:65454260-65454368 (+) // 8:9798308-9798392 (-)	miRNA	hsa-mir-124-3 // hsa-mir-124-2 // hsa-mir-124-1	0.0192635	-1.39407
ENSG00000199815_st	chr3:8948179-8948316 (+)	snoRNA	ENSG00000199815	0.104176	1.11396
hsa-miR-941_st	20:62021238-62021326 (+) // 20:62021545-62021633 (+) // 20:62021657-62021745 (+)	miRNA	hsa-mir-941-1 // hsa-mir-941-2 // hsa-mir-941-3	0.0813479	-1.67986
ENSG00000201619_x_st	chr1:177437245-177437385 (+)	snoRNA	ENSG00000201619	0.335139	1.11569
ENSG00000212517_x_st	chr20:5050063-5050185 (-)	snoRNA	ENSG00000212517	0.296574	1.11588
hsa-miR-647_st	20:62044428-62044523 (-)	miRNA	hsa-mir-647	0.0617015	-1.73605
hsa-miR-99a_st	21:16833280-16833360 (+)	miRNA	hsa-mir-99a	0.470114	1.21128
spike_in-control-48_st		Oligonucleotide spike-in controls	spike_in-control-48	0.181221	1.11726
hsa-miR-99a-star_st	21:16833280-16833360 (+)	miRNA	hsa-mir-99a	0.0161192	4.04832
hsa-let-7c_st	21:16834019-16834102 (+)	miRNA	hsa-let-7c	0.568457	1.0656
ENSG00000202059_st	chr2:203625253-203625386 (-)	snoRNA	ENSG00000202059	0.238651	1.11777
mgU2-25-61_st	chr1:109444338-109444757 (+)	scaRna	mgU2-25/61	0.577477	1.11798
hsa-let-7c-star_st	21:16834019-16834102 (+)	miRNA	hsa-let-7c	0.201355	1.71059
hsa-miR-155-star_st	21:25868163-25868227 (+)	miRNA	hsa-mir-155	0.19531	-1.2237
hsa-miR-155_st	21:25868163-25868227 (+)	miRNA	hsa-mir-155	0.342552	1.34985
HBII-52-14_x_st	chr15:22991161-22991241 (+)	CDBox	HBII-52-14	0.083624	-1.13445
ENSG00000199370_st	chr7:147717669-147717879 (+)	snoRNA	ENSG00000199370	0.134486	1.11957
hsa-miR-802_st	21:36014883-36014976 (+)	miRNA	hsa-mir-802	0.0125635	-1.6163
ENSG00000212449_st	chr2:240877306-240877528 (+)	snoRNA	ENSG00000212449	0.125609	1.1211
ACA2b_x_st	chr12:47347507-47347643 (-)	HAcaBox	ACA2b	0.3797	1.12133
hsa-miR-648_st	22:16843634-16843727 (-)	miRNA	hsa-mir-648	0.154225	1.38282
hsa-miR-185_st	22:18400662-18400743 (+)	miRNA	hsa-mir-185	0.000242845	-2.5715
hsa-miR-185-star_st	22:18400662-18400743 (+)	miRNA	hsa-mir-185	0.886497	-1.04986
hsa-miR-1306_st	22:18453581-18453665 (+)	miRNA	hsa-mir-1306	0.607086	1.0745
ENSG00000212266_st	chr1:118032766-118032887 (-)	snoRNA	ENSG00000212266	0.102377	1.12333
ENSG00000207299_st	chr11:89491207-89491277 (+)	snoRNA	ENSG00000207299	0.224714	1.12361
ENSG00000202434_st	chr2:197977687-197977823 (+)	snoRNA	ENSG00000202434	0.254206	1.12379
ENSG00000200753_st	chr7:20383479-20383549 (+)	snoRNA	ENSG00000200753	0.152453	1.1241
HBII-52-15_x_st	chr15:22993816-22993896 (+)	CDBox	HBII-52-15	0.808824	-1.01977
HBII-52-16_x_st	chr15:22995688-22995769 (+)	CDBox	HBII-52-16	0.00312739	1.40649
ENSG00000200235_st	chr5:139939436-139939561 (+)	snoRNA	ENSG00000200235	0.288634	1.12634
ENSG00000201847_x_st	chr13:106771244-106771312 (-)	snoRNA	ENSG00000201847	0.159318	1.12654
hsa-miR-1286_st	22:18616657-18616734 (-)	miRNA	hsa-mir-1286	0.0165811	-1.32464
hsa-miR-649_st	22:19718465-19718561 (-)	miRNA	hsa-mir-649	0.242861	1.11161
ENSG00000201674_st	chrX:113073744-113073958 (-)	snoRNA	ENSG00000201674	0.235161	1.128
hsa-miR-301b_st	22:20337270-20337347 (+)	miRNA	hsa-mir-301b	0.835304	-1.03852
hsa-miR-130b_st	22:20337593-20337674 (+)	miRNA	hsa-mir-130b	0.698865	-1.07771
ENSG00000206649_st	chr8:81391729-81391859 (-)	snoRNA	ENSG00000206649	0.118706	1.12831
hsa-miR-130b-star_st	22:20337593-20337674 (+)	miRNA	hsa-mir-130b	0.697147	1.07621
hsa-miR-650_st	22:21495270-21495365 (+)	miRNA	hsa-mir-650	0.855202	-1.09928
hsa-miR-548j_st	22:25281178-25281289 (-)	miRNA	hsa-mir-548j	0.459346	-1.11039
hsa-miR-658_st	22:36570225-36570324 (-)	miRNA	hsa-mir-658	0.303856	-1.17855
ENSG00000207002_x_st	chr3:125015614-125015744 (+)	snoRNA	ENSG00000207002	0.409229	1.13151
HBII-52-2_st	chr15:22968875-22968956 (+)	CDBox	HBII-52-2	0.460789	1.03651
ENSG00000201863_x_st	chr4:39760998-39761125 (+)	snoRNA	ENSG00000201863	0.460281	1.13426
ENSG00000207407_st	chr11:19569279-19569414 (-)	snoRNA	ENSG00000207407	0.27957	1.13731
ACA41_x_st	chr2:206735197-206735328 (+)	HAcaBox	ACA41	0.259685	1.1375
hsa-miR-659_st	22:36573631-36573727 (-)	miRNA	hsa-mir-659	0.424493	1.2127
ACA14b_st	chr1:233357741-233357875 (-)	HAcaBox	ACA14b	0.235401	1.13835
hsa-miR-1281_st	22:39818463-39818516 (+)	miRNA	hsa-mir-1281	0.684059	-1.19429
HBII-52-21_x_st	chr15:23004323-23004403 (+)	CDBox	HBII-52-21	0.307841	1.12547
hsa-miR-33a-star_st	22:40626894-40626962 (+)	miRNA	hsa-mir-33a	0.0456122	-1.36256
hsa-miR-33a_st	22:40626894-40626962 (+)	miRNA	hsa-mir-33a	0.395611	-1.14335
ENSG00000212579_x_st	chr6:35727573-35727700 (+)	snoRNA	ENSG00000212579	0.102764	1.14089
ACA32_st	chr11:93103793-93103913 (-)	HAcaBox	ACA32	0.193394	1.14104
hsa-miR-1249_st	22:43975499-43975564 (-)	miRNA	hsa-mir-1249	0.258028	1.31525
ENSG00000201337_st	chr13:105347873-105347993 (-)	snoRNA	ENSG00000201337	0.119059	1.14142
hsa-let-7b-star_st	22:44888230-44888312 (+)	miRNA	hsa-let-7b	0.845681	1.04427
ENSG00000201009_x_st	chr7:132088323-132088426 (+)	snoRNA	ENSG00000201009	0.209511	1.14337
hsa-let-7b_st	22:44888230-44888312 (+)	miRNA	hsa-let-7b	0.349471	1.06754
hsa-miR-885-5p_st	3:10411173-10411246 (-)	miRNA	hsa-mir-885	0.586769	-1.22071
HBII-52-23_st	chr15:23008036-23008117 (+)	CDBox	HBII-52-23	0.538823	-1.04987
ENSG00000212321_st	chrX:121801960-121802178 (+)	snoRNA	ENSG00000212321	0.147693	1.14481
hsa-miR-885-3p_st	3:10411173-10411246 (-)	miRNA	hsa-mir-885	0.671699	-1.13498
hsa-miR-567_st	3:113314338-113314435 (+)	miRNA	hsa-mir-567	0.0273724	-1.7305
hsa-miR-568_st	3:115518012-115518106 (-)	miRNA	hsa-mir-568	0.000114411	-1.61384
U71b_st	chr20:36487257-36487394 (-)	HAcaBox	U71b	0.327479	1.14854
hsa-miR-198_st	3:121597205-121597266 (-)	miRNA	hsa-mir-198	0.57886	-1.14181
HBII-52-25_x_st	chr15:23011781-23011862 (+)	CDBox	HBII-52-25	0.863107	-1.0236
ENSG00000202023_st	chr7:136622974-136623049 (+)	snoRNA	ENSG00000202023	0.0822176	1.15009
HBII-52-26_x_st	chr15:23014857-23014938 (+)	CDBox	HBII-52-26	0.110154	1.28449
hsa-miR-548i_st	3:126991937-126992085 (-) // 4:9166887-9167035 (-) // 8:7983873-7984021 (-) // X	miRNA	hsa-mir-548i-1 // hsa-mir-548i-2 // hsa-mir-548i-3 // hsa-mir-548i-4	0.0185322	1.53635
ENSG00000212500_st	chr1:154428478-154428591 (-)	snoRNA	ENSG00000212500	0.161277	1.1519
ENSG00000200235_x_st	chr5:139939436-139939561 (+)	snoRNA	ENSG00000200235	0.0759803	1.15247
spike_in-control-49_st		Oligonucleotide spike-in controls	spike_in-control-49	0.220586	1.15267
ENSG00000200999_st	chr4:26313029-26313108 (+)	snoRNA	ENSG00000200999	0.080959	1.15592
hsa-miR-1280_st	3:129563698-129563791 (+)	miRNA	hsa-mir-1280	0.000668936	3.07365
ACA23_st	chr11:9406889-9407077 (+)	HAcaBox	ACA23	0.118195	1.15661
ENSG00000200620_st	chrX:15644252-15644390 (+)	snoRNA	ENSG00000200620	0.198321	1.15703
hsa-miR-563_st	3:15890282-15890360 (+)	miRNA	hsa-mir-563	0.695386	-1.09201
hsa-miR-15b_st	3:161605070-161605167 (+)	miRNA	hsa-mir-15b	2.10778e-05	-3.87249
HBII-52-31_x_st	chr15:23023349-23023430 (+)	CDBox	HBII-52-31	0.666714	1.04874
HBII-52-32_x_st	chr15:23025207-23025288 (+)	CDBox	HBII-52-32	0.19907	1.74279
HBII-52-33_x_st	chr15:23027078-23027159 (+)	CDBox	HBII-52-33	0.723146	1.04965
HBII-52-34_x_st	chr15:23028627-23028708 (+)	CDBox	HBII-52-34	0.699898	-1.02309
HBII-52-35_x_st	chr15:23030487-23030568 (+)	CDBox	HBII-52-35	0.683148	1.04049
ENSG00000206761_x_st	chr14:100681575-100681785 (-)	snoRNA	ENSG00000206761	0.173912	1.16105
ENSG00000202189_x_st	chr9:20776926-20777054 (+)	snoRNA	ENSG00000202189	0.176221	1.16189
ENSG00000206958_st	chr5:87714345-87714480 (+)	snoRNA	ENSG00000206958	0.111348	1.16313
hsa-miR-15b-star_st	3:161605070-161605167 (+)	miRNA	hsa-mir-15b	0.524756	1.08301
HBII-52-37_x_st	chr15:23034226-23034307 (+)	CDBox	HBII-52-37	0.0615374	-1.16758
mgU2-19-30_st	chr11:93094328-93094680 (+)	scaRna	mgU2-19/30	0.103623	1.16518
ENSG00000206903_st	chr15:63364852-63364982 (-)	snoRNA	ENSG00000206903	0.205375	1.16551
hsa-miR-1263_st	3:165371953-165372038 (-)	miRNA	hsa-mir-1263	0.0178137	-1.61271
HBII-52-37_st	chr15:23034226-23034307 (+)	CDBox	HBII-52-37	0.520326	1.06859
ENSG00000212224_st	chr20:39774532-39774653 (-)	snoRNA	ENSG00000212224	0.0471622	1.16917
ENSG00000212529_st	chr5:171611943-171612087 (-)	snoRNA	ENSG00000212529	0.0588806	1.16931
HBII-52-38_x_st	chr15:23036078-23036159 (+)	CDBox	HBII-52-38	0.0384375	1.29117
ACA25_st	chr11:93103327-93103460 (-)	HAcaBox	ACA25	0.25071	1.17118
ENSG00000201882_x_st	chrX:20064105-20064174 (-)	snoRNA	ENSG00000201882	0.129185	1.17141
ACA36B_st	chr1:218440511-218440641 (-)	HAcaBox	ACA36B	0.0111622	1.17143
hsa-miR-720_st	3:165541823-165541932 (+)	miRNA	hsa-mir-720	4.96456e-05	16.4052
hsa-miR-551b_st	3:169752336-169752431 (+)	miRNA	hsa-mir-551b	0.0314876	-2.1824
ENSG00000212211_st	chr3:60817106-60817317 (-)	snoRNA	ENSG00000212211	0.0854903	1.17255
hsa-miR-551b-star_st	3:169752336-169752431 (+)	miRNA	hsa-mir-551b	0.131288	1.45986
hsa-miR-569_st	3:172307147-172307242 (-)	miRNA	hsa-mir-569	0.0271426	-1.34875
hsa-miR-1224-5p_st	3:185441887-185441971 (+)	miRNA	hsa-mir-1224	0.297253	-1.32071
hsa-miR-1224-3p_st	3:185441887-185441971 (+)	miRNA	hsa-mir-1224	0.361564	1.18434
ENSG00000212264_x_st	chr7:23402590-23402660 (+)	snoRNA	ENSG00000212264	0.153183	1.17655
hsa-miR-1248_st	3:187987155-187987260 (+)	miRNA	hsa-mir-1248	0.249821	-1.08828
hsa-miR-28-5p_st	3:189889263-189889348 (+)	miRNA	hsa-mir-28	0.357655	1.05941
ENSG00000212587_st	chr6:111276442-111276569 (+)	snoRNA	ENSG00000212587	0.252503	1.17756
ENSG00000200496_x_st	chr11:122677308-122677441 (+)	snoRNA	ENSG00000200496	0.0430412	1.17782
hsa-miR-28-3p_st	3:189889263-189889348 (+)	miRNA	hsa-mir-28	0.151002	1.14378
ENSG00000200897_st	chr12:106292662-106292736 (+)	snoRNA	ENSG00000200897	0.0818758	1.1793
hsa-miR-944_st	3:191030405-191030492 (+)	miRNA	hsa-mir-944	0.677794	1.06783
ENSG00000200063_x_st	chr17:73907611-73907739 (+)	snoRNA	ENSG00000200063	0.0383486	1.1813
hsa-miR-570_st	3:196911452-196911548 (+)	miRNA	hsa-mir-570	0.466251	1.15659
hsa-miR-922_st	3:198885764-198885844 (-)	miRNA	hsa-mir-922	0.0322235	-1.45197
ENSG00000201009_st	chr7:132088323-132088426 (+)	snoRNA	ENSG00000201009	0.029338	1.18205
hsa-miR-564_st	3:44878384-44878477 (+)	miRNA	hsa-mir-564	0.178501	-1.30561
ENSG00000199666_x_st	chr1:90895895-90896108 (+)	snoRNA	ENSG00000199666	0.160918	1.18245
spike_in-control-31_st		Oligonucleotide spike-in controls	spike_in-control-31	0.166146	1.18309
hsa-miR-1226-star_st	3:47866049-47866123 (+)	miRNA	hsa-mir-1226	0.861526	1.02732
hsa-miR-1226_st	3:47866049-47866123 (+)	miRNA	hsa-mir-1226	0.304896	1.3443
ACA41_st	chr2:206735197-206735328 (+)	HAcaBox	ACA41	0.0404767	1.18762
HBII-52-39_x_st	chr15:23037986-23038067 (+)	CDBox	HBII-52-39	0.814986	-1.01382
hsa-miR-425_st	3:49032585-49032671 (-)	miRNA	hsa-mir-425	0.101146	-1.23945
ACA17_x_st	chr9:138741020-138741152 (-)	HAcaBox	ACA17	0.302	1.18895
hsa-miR-425-star_st	3:49032585-49032671 (-)	miRNA	hsa-mir-425	0.0701547	1.32625
HBII-52-4_x_st	chr15:22973072-22973153 (+)	CDBox	HBII-52-4	0.797683	1.01967
ENSG00000199474_st	chr16:12843845-12843968 (-)	snoRNA	ENSG00000199474	0.152438	1.18929
HBII-382_s_st	chr1:109444678-109444759 (+)	scaRna	HBII-382	0.469987	1.18946
hsa-miR-191_st	3:49033055-49033146 (-)	miRNA	hsa-mir-191	0.00436425	-1.3491
hsa-miR-191-star_st	3:49033055-49033146 (-)	miRNA	hsa-mir-191	0.255003	-1.25215
HBI-115_st	chr5:76412015-76412152 (-)	HAcaBox	HBI-115	0.262277	1.19081
ENSG00000201229_st	chr3:184652339-184652470 (+)	snoRNA	ENSG00000201229	0.124406	1.1913
ACA45_st	chr15:81221751-81221877 (+)	scaRna	ACA45	0.0603473	1.1921
ACA12_st	chrX:24672479-24672608 (+)	HAcaBox	ACA12	0.0095097	1.19413
hsa-miR-566_st	3:50185763-50185856 (+)	miRNA	hsa-mir-566	0.503003	1.08092
hsa-let-7g_st	3:52277334-52277417 (-)	miRNA	hsa-let-7g	0.518958	-1.20429
HBII-52-40_x_st	chr15:23039854-23039935 (+)	CDBox	HBII-52-40	0.0831728	1.22016
hsa-let-7g-star_st	3:52277334-52277417 (-)	miRNA	hsa-let-7g	0.150016	1.44221
hsa-miR-1284_st	3:71673811-71673930 (-)	miRNA	hsa-mir-1284	0.302272	-1.18032
ENSG00000207047_x_st	chr2:206734810-206734897 (+)	snoRNA	ENSG00000207047	0.0763206	1.2017
hsa-miR-1324_st	3:75762604-75762699 (+)	miRNA	hsa-mir-1324	0.123592	-1.27786
ENSG00000212377_st	chr13:71926041-71926106 (-)	snoRNA	ENSG00000212377	0.0901585	1.20268
hsa-miR-1255a_st	4:102470482-102470594 (-)	miRNA	hsa-mir-1255a	0.00375667	-1.78278
ENSG00000207177_st	chr5:110048394-110048527 (-)	snoRNA	ENSG00000207177	0.0292312	1.20537
hsa-miR-572_st	4:10979549-10979643 (+)	miRNA	hsa-mir-572	0.00815274	-2.69987
ENSG00000202498_x_st	chr1:213869991-213870082 (-)	snoRNA	ENSG00000202498	0.100483	1.20817
ENSG00000207471_x_st	chr16:70289971-70290105 (-)	snoRNA	ENSG00000207471	0.121572	1.20821
hsa-miR-576-3p_st	4:110629303-110629400 (+)	miRNA	hsa-mir-576	0.0625402	-1.41464
ACA2a_st	chr12:47336698-47336832 (-)	HAcaBox	ACA2a	0.0588794	1.20854
HBII-52-41_x_st	chr15:23041718-23041799 (+)	CDBox	HBII-52-41	0.585745	1.0835
hsa-miR-576-5p_st	4:110629303-110629400 (+)	miRNA	hsa-mir-576	0.429573	-1.07665
HBII-52-42_x_st	chr15:23043585-23043666 (+)	CDBox	HBII-52-42	0.148759	1.09969
ENSG00000207171_x_st	chr4:169629135-169629265 (+)	snoRNA	ENSG00000207171	0.0640926	1.21016
hsa-miR-297_st	4:112001187-112001252 (-)	miRNA	hsa-mir-297	0.0803826	-2.37895
ENSG00000212590_st	chr7:151937331-151937452 (+)	snoRNA	ENSG00000212590	0.0858351	1.21114
hsa-miR-367_st	4:113788479-113788546 (-)	miRNA	hsa-mir-367	0.246277	-1.17441
ENSG00000201809_st	chr12:72444326-72444460 (-)	snoRNA	ENSG00000201809	0.0526675	1.21154
hsa-miR-367-star_st	4:113788479-113788546 (-)	miRNA	hsa-mir-367	0.0612791	1.27801
hsa-miR-302d_st	4:113788609-113788676 (-)	miRNA	hsa-mir-302d	0.738249	1.04275
HBII-52-44_x_st	chr15:23047099-23047180 (+)	CDBox	HBII-52-44	0.115569	1.50011
ENSG00000212214_x_st	chrX:3460158-3460292 (-)	snoRNA	ENSG00000212214	0.0392093	1.21665
ENSG00000201299_x_st	chr1:152527560-152527627 (+)	snoRNA	ENSG00000201299	0.0265633	1.21716
ENSG00000201042_x_st	chr12:117810622-117810752 (-)	snoRNA	ENSG00000201042	0.0999597	1.21955
HBII-52-48_st	chr15:23066023-23066098 (+)	CDBox	HBII-52-48	0.394664	-1.08571
hsa-miR-302d-star_st	4:113788609-113788676 (-)	miRNA	hsa-mir-302d	0.356619	1.17607
hsa-miR-302a_st	4:113788788-113788856 (-)	miRNA	hsa-mir-302a	0.0108426	-1.2637
ENSG00000200072_st	chr13:111754393-111754453 (+)	snoRNA	ENSG00000200072	0.119334	1.22666
ENSG00000212309_st	chr2:202851076-202851160 (+)	snoRNA	ENSG00000212309	0.0128546	1.22779
hsa-miR-302a-star_st	4:113788788-113788856 (-)	miRNA	hsa-mir-302a	0.18657	1.20721
hsa-miR-302c-star_st	4:113788968-113789035 (-)	miRNA	hsa-mir-302c	0.249614	-1.12279
hsa-miR-302c_st	4:113788968-113789035 (-)	miRNA	hsa-mir-302c	0.473052	1.10711
ENSG00000200418_st	chr3:187986806-187986928 (+)	snoRNA	ENSG00000200418	0.0297857	1.23064
HBII-52-5_x_st	chr15:22974978-22975059 (+)	CDBox	HBII-52-5	0.285568	1.16997
HBII-52-6_x_st	chr15:22976737-22976818 (+)	CDBox	HBII-52-6	0.922837	1.01142
ENSG00000200897_x_st	chr12:106292662-106292736 (+)	snoRNA	ENSG00000200897	0.0195664	1.23421
ENSG00000207147_st	chr21:40806941-40807076 (+)	snoRNA	ENSG00000207147	0.0419341	1.23477
hsa-miR-302b-star_st	4:113789090-113789162 (-)	miRNA	hsa-mir-302b	0.687092	-1.04553
hsa-miR-302b_st	4:113789090-113789162 (-)	miRNA	hsa-mir-302b	0.812115	1.02645
hsa-miR-1243_st	4:114247468-114247560 (+)	miRNA	hsa-mir-1243	0.478688	-1.15548
hsa-miR-577_st	4:115797364-115797459 (+)	miRNA	hsa-mir-577	0.0117996	-1.62042
hsa-miR-548g_st	4:148485231-148485319 (-)	miRNA	hsa-mir-548g	0.0540637	-1.39245
HBII-52-7_x_st	chr15:22978625-22978706 (+)	CDBox	HBII-52-7	0.379451	1.34278
hsa-miR-578_st	4:166526844-166526939 (+)	miRNA	hsa-mir-578	0.0396058	1.26303
ACA35_st	chr1:28033499-28033664 (+)	scaRna	ACA35	0.11933	1.24008
HBII-52-8_x_st	chr15:22980546-22980627 (+)	CDBox	HBII-52-8	0.317458	-1.10452
ENSG00000212273_x_st	chr8:134726023-134726150 (-)	snoRNA	ENSG00000212273	0.139494	1.24381
ENSG00000200318_st	chr15:56839958-56840172 (-)	snoRNA	ENSG00000200318	0.133262	1.24629
hsa-miR-1305_st	4:183327440-183327525 (+)	miRNA	hsa-mir-1305	0.552384	1.06942
ENSG00000212315_st	chr9:128228993-128229070 (+)	snoRNA	ENSG00000212315	0.200513	1.24958
hsa-miR-943_st	4:1957909-1958002 (-)	miRNA	hsa-mir-943	0.987621	-1.00518
hsa-miR-218-2-star_st	4:20138996-20139105 (+) // 5:168127729-168127838 (-)	miRNA	hsa-mir-218-1 // hsa-mir-218-2	0.237062	-1.27305
HBII-52-9_x_st	chr15:22981871-22981952 (+)	CDBox	HBII-52-9	0.109253	1.38828
ENSG00000200442_x_st	chr6:166433331-166433402 (+)	snoRNA	ENSG00000200442	0.050782	1.26105
hsa-miR-218-1-star_st	4:20138996-20139105 (+) // 5:168127729-168127838 (-)	miRNA	hsa-mir-218-1 // hsa-mir-218-2	0.0979503	1.18082
hsa-miR-218_st	4:20138996-20139105 (+) // 5:168127729-168127838 (-)	miRNA	hsa-mir-218-1 // hsa-mir-218-2	0.345887	1.34497
HBII-55_st	chr20:2582858-2582932 (+)	CDBox	HBII-55	5.40365e-05	2.47254
ENSG00000201827_x_st	chr3:134752743-134752849 (+)	snoRNA	ENSG00000201827	0.0169033	1.2633
ACA53_st	chr12:97517544-97517793 (+)	HAcaBox	ACA53	0.0174295	1.26465
hsa-miR-573_st	4:24130913-24131011 (-)	miRNA	hsa-mir-573	0.882661	-1.01594
ACA67_st	chr21:32671367-32671502 (-)	HAcaBox	ACA67	0.111855	1.26732
ENSG00000202479_st	chr2:25045761-25045850 (-)	snoRNA	ENSG00000202479	0.0203928	1.26737
HBII-82_st	chr16:69129409-69129502 (+)	CDBox	HBII-82	0.699698	-1.03743
hsa-miR-571_st	4:333946-334041 (+)	miRNA	hsa-mir-571	0.448775	1.13931
ACA58_x_st	chr3:132680631-132680767 (-)	HAcaBox	ACA58	0.0101518	1.27127
ACA66_st	chr17:55663659-55663788 (-)	scaRna	ACA66	0.116664	1.27712
hsa-miR-574-3p_st	4:38546048-38546143 (+)	miRNA	hsa-mir-574	0.185238	-1.44278
hsa-miR-574-5p_st	4:38546048-38546143 (+)	miRNA	hsa-mir-574	0.185993	-1.18361
ENSG00000206780_x_st	chr4:16931467-16931603 (-)	snoRNA	ENSG00000206780	0.00814401	1.27938
hsa-miR-1269_st	4:66825137-66825241 (+)	miRNA	hsa-mir-1269	0.00618067	-1.36034
ACA21_st	chr17:34262642-34262774 (-)	HAcaBox	ACA21	0.177909	1.27972
hsa-miR-95_st	4:8057928-8058008 (-)	miRNA	hsa-mir-95	0.0138538	-2.65759
ENSG00000212380_st	chr15:23060750-23060830 (+)	snoRNA	ENSG00000212380	0.0201078	1.28132
ENSG00000212461_st	chr12:70319402-70319530 (+)	snoRNA	ENSG00000212461	0.0162997	1.28139
ENSG00000212182_st	chr2:114479488-114479702 (-)	snoRNA	ENSG00000212182	0.0175673	1.28199
ACA47_st	chr17:72596984-72597170 (+)	scaRna	ACA47	0.0372343	1.28395
hsa-miR-575_st	4:83893514-83893607 (-)	miRNA	hsa-mir-575	0.345397	1.31772
ENSG00000200042_st	chr14:91251013-91251227 (-)	snoRNA	ENSG00000200042	0.00196059	1.2843
HBII-85-1_x_st	chr15:22847716-22847812 (+)	CDBox	HBII-85-1	3.68894e-06	2.25952
ENSG00000212342_x_st	chr8:131244400-131244555 (+)	snoRNA	ENSG00000212342	0.0134995	1.28451
hsa-miR-548p_st	5:100180085-100180168 (-)	miRNA	hsa-mir-548p	0.340774	1.14252
ENSG00000200442_st	chr6:166433331-166433402 (+)	snoRNA	ENSG00000200442	0.0585108	1.28759
hsa-miR-886-3p_st	5:135444076-135444196 (-)	miRNA	hsa-mir-886	0.0410539	3.5243
ENSG00000212412_st	chr20:47330263-47330353 (+)	snoRNA	ENSG00000212412	0.0244545	1.28879
HBII-85-10_st	chr15:22870353-22870456 (+)	CDBox	HBII-85-10	0.562717	-1.06348
hsa-miR-886-5p_st	5:135444076-135444196 (-)	miRNA	hsa-mir-886	0.0537975	4.41289
hsa-miR-874_st	5:137011160-137011237 (-)	miRNA	hsa-mir-874	0.498084	-1.18258
hsa-miR-584_st	5:148422069-148422165 (-)	miRNA	hsa-mir-584	0.473569	1.29301
hsa-miR-143_st	5:148788674-148788779 (+)	miRNA	hsa-mir-143	0.00049547	-3.74971
hsa-miR-143-star_st	5:148788674-148788779 (+)	miRNA	hsa-mir-143	0.0199104	-3.298
U109_st	chr5:82395779-82395912 (-)	scaRna	U109	0.0348085	1.29759
ENSG00000200150_st	chr14:100492330-100492402 (+)	snoRNA	ENSG00000200150	0.0644106	1.29763
hsa-miR-145_st	5:148790402-148790489 (+)	miRNA	hsa-mir-145	0.000957108	-2.82267
hsa-miR-145-star_st	5:148790402-148790489 (+)	miRNA	hsa-mir-145	0.0660518	-1.63783
HBII-85-11_st	chr15:22872168-22872261 (+)	CDBox	HBII-85-11	0.000520059	2.09866
hsa-miR-378_st	5:149092581-149092646 (+)	miRNA	hsa-mir-378	0.00991848	-2.11702
ENSG00000212438_st	chr3:52699808-52699884 (+)	snoRNA	ENSG00000212438	0.0052733	1.30743
ENSG00000206878_st	chr1:226854806-226854930 (+)	snoRNA	ENSG00000206878	0.0111144	1.30872
ENSG00000212139_st	chr9:21514306-21514384 (-)	snoRNA	ENSG00000212139	0.0087901	1.30911
hsa-miR-378-star_st	5:149092581-149092646 (+)	miRNA	hsa-mir-378	0.0491412	1.84958
hsa-miR-1294_st	5:153706859-153707000 (+)	miRNA	hsa-mir-1294	0.702257	1.1216
ENSG00000200891_st	chr10:89744355-89744432 (-)	snoRNA	ENSG00000200891	0.076142	1.31663
hsa-miR-1303_st	5:154045529-154045614 (+)	miRNA	hsa-mir-1303	0.781065	-1.07752
ACA27_x_st	chr13:26727538-26727663 (+)	HAcaBox	ACA27	0.0901284	1.31869
hsa-miR-146a-star_st	5:159844937-159845035 (+)	miRNA	hsa-mir-146a	0.338392	1.11764
HBII-85-12_x_st	chr15:22873290-22873383 (+)	CDBox	HBII-85-12	0.0272435	1.23887
HBII-85-13_x_st	chr15:22875297-22875390 (+)	CDBox	HBII-85-13	0.12126	-1.1473
hsa-miR-146a_st	5:159844937-159845035 (+)	miRNA	hsa-mir-146a	0.00738866	2.71054
U108_st	chr10:101986903-101987049 (-)	HAcaBox	U108	0.0174526	1.32674
HBII-85-13_st	chr15:22875297-22875390 (+)	CDBox	HBII-85-13	0.333529	1.0664
ENSG00000212615_x_st	chr14:44627196-44627261 (+)	snoRNA	ENSG00000212615	0.0148551	1.33317
hsa-miR-887_st	5:15988291-15988369 (+)	miRNA	hsa-mir-887	0.0378231	1.64232
HBII-85-14_x_st	chr15:22876381-22876474 (+)	CDBox	HBII-85-14	0.900122	1.01962
ENSG00000202093_st	chr18:45269613-45269676 (-)	snoRNA	ENSG00000202093	0.0839031	1.33596
hsa-miR-585_st	5:168623183-168623276 (-)	miRNA	hsa-mir-585	0.787778	1.04063
hsa-miR-1271_st	5:175727555-175727640 (+)	miRNA	hsa-mir-1271	0.320448	1.27036
E2_st	chr3:39427549-39427702 (+)	HAcaBox	E2	0.0593746	1.33734
hsa-miR-1229_st	5:179157884-179157952 (-)	miRNA	hsa-mir-1229	0.043758	1.48346
HBI-61_st	chr3:187987158-187987335 (+)	HAcaBox	HBI-61	0.112472	1.33799
HBII-85-15_x_st	chr15:22877526-22877619 (+)	CDBox	HBII-85-15	0.00042767	1.61186
hsa-miR-340-star_st	5:179374909-179375003 (-)	miRNA	hsa-mir-340	0.0341858	-1.20925
HBII-85-16_x_st	chr15:22879007-22879100 (+)	CDBox	HBII-85-16	0.0103199	1.55633
hsa-miR-340_st	5:179374909-179375003 (-)	miRNA	hsa-mir-340	0.0962952	1.83493
ENSG00000200999_x_st	chr4:26313029-26313108 (+)	snoRNA	ENSG00000200999	0.026673	1.34461
hsa-miR-579_st	5:32430241-32430338 (-)	miRNA	hsa-mir-579	0.74635	-1.0385
hsa-miR-580_st	5:36183751-36183847 (-)	miRNA	hsa-mir-580	0.293504	-1.10067
ENSG00000212275_st	chr7:40091890-40091951 (-)	snoRNA	ENSG00000212275	0.000219362	1.34682
hsa-miR-1274a_st	5:41511491-41511561 (+)	miRNA	hsa-mir-1274a	0.0989442	2.07609
ENSG00000212148_x_st	chr10:36767595-36767722 (+)	snoRNA	ENSG00000212148	0.0118883	1.34998
hsa-miR-581_st	5:53283091-53283186 (-)	miRNA	hsa-mir-581	0.721747	-1.04812
hsa-miR-449a_st	5:54502117-54502207 (-)	miRNA	hsa-mir-449a	0.10921	-1.32025
HBII-85-17_x_st	chr15:22879827-22879920 (+)	CDBox	HBII-85-17	0.000383694	2.08928
HBII-85-18_x_st	chr15:22881624-22881717 (+)	CDBox	HBII-85-18	0.524071	-1.07462
hsa-miR-449b_st	5:54502231-54502327 (-)	miRNA	hsa-mir-449b	0.629897	-1.09562
ENSG00000212309_x_st	chr2:202851076-202851160 (+)	snoRNA	ENSG00000212309	0.0139789	1.35849
ENSG00000201300_x_st	chr15:23016737-23016818 (+)	snoRNA	ENSG00000201300	0.0163362	1.36024
U99_st	chr11:62189470-62189618 (+)	HAcaBox	U99	0.0677739	1.36281
HBII-85-2_x_st	chr15:22850449-22850545 (+)	CDBox	HBII-85-2	0.000936283	1.71153
HBII-85-20_x_st	chr15:22883901-22883994 (+)	CDBox	HBII-85-20	8.88198e-07	1.72837
hsa-miR-582-3p_st	5:59035189-59035286 (-)	miRNA	hsa-mir-582	0.696694	1.05743
hsa-miR-582-5p_st	5:59035189-59035286 (-)	miRNA	hsa-mir-582	0.0747558	1.486
HBII-85-21_x_st	chr15:22885043-22885136 (+)	CDBox	HBII-85-21	0.030427	1.61333
hsa-miR-583_st	5:95440598-95440672 (+)	miRNA	hsa-mir-583	0.268323	-1.28718
hsa-miR-587_st	6:107338693-107338788 (+)	miRNA	hsa-mir-587	0.134273	-1.29244
ENSG00000200063_st	chr17:73907611-73907739 (+)	snoRNA	ENSG00000200063	0.00675742	1.3769
hsa-miR-548b-5p_st	6:119431911-119432007 (-)	miRNA	hsa-mir-548b	0.0172939	-1.36236
hsa-miR-548b-3p_st	6:119431911-119432007 (-)	miRNA	hsa-mir-548b	0.183178	-1.30493
hsa-miR-588_st	6:126847470-126847552 (+)	miRNA	hsa-mir-588	0.0867031	-1.2054
U19_st	chr5:138642368-138642567 (+)	HAcaBox	U19	0.00650237	1.38427
hsa-miR-548a-5p_st	6:135601991-135602087 (+) // 6:18679994-18680090 (+) // 8:105565773-105565869 (-	miRNA	hsa-mir-548a-2 // hsa-mir-548a-1 // hsa-mir-548a-3	0.425149	-1.13972
HBII-85-22_x_st	chr15:22886162-22886255 (+)	CDBox	HBII-85-22	1.24306e-07	1.81689
hsa-miR-548a-3p_st	6:135601991-135602087 (+) // 6:18679994-18680090 (+) // 8:105565773-105565869 (-	miRNA	hsa-mir-548a-2 // hsa-mir-548a-1 // hsa-mir-548a-3	0.00699153	2.08413
ACA31_st	chr13:44809615-44809744 (-)	HAcaBox	ACA31	0.0423158	1.39543
hsa-miR-1202_st	6:156309623-156309705 (+)	miRNA	hsa-mir-1202	0.583624	1.23971
HBII-85-23_x_st	chr15:22888025-22888118 (+)	CDBox	HBII-85-23	2.19134e-05	3.20813
ACA14b_x_st	chr1:233357741-233357875 (-)	HAcaBox	ACA14b	0.000911018	1.40219
HBII-85-24_x_st	chr15:22890276-22890369 (+)	CDBox	HBII-85-24	0.00572815	1.72963
HBII-85-25_s_st	chr15:22893902-22893995 (+)	CDBox	HBII-85-25	0.153177	1.18921
HBII-85-26_x_st	chr15:22895738-22895835 (+)	CDBox	HBII-85-26	0.014962	1.5415
HBII-85-26_st	chr15:22895738-22895835 (+)	CDBox	HBII-85-26	0.00691058	1.91389
ACA38_st	chr6:31698835-31698966 (+)	HAcaBox	ACA38	0.0110842	1.40848
ENSG00000206903_x_st	chr15:63364852-63364982 (-)	snoRNA	ENSG00000206903	0.0246869	1.40903
HBII-85-27_x_st	chr15:22897814-22897907 (+)	CDBox	HBII-85-27	0.251768	1.13327
hsa-miR-877_st	6:30660088-30660173 (+)	miRNA	hsa-mir-877	0.12601	-1.52494
HBII-85-28_st	chr15:22900881-22900973 (+)	CDBox	HBII-85-28	0.879516	1.01038
hsa-miR-877-star_st	6:30660088-30660173 (+)	miRNA	hsa-mir-877	0.0290093	1.57794
ACA4_st	chr3:187988096-187988232 (+)	HAcaBox	ACA4	0.0360576	1.41535
ACA33_x_st	chr6:133180051-133180183 (+)	HAcaBox	ACA33	0.0473178	1.41542
hsa-miR-1236_st	6:32032595-32032696 (-)	miRNA	hsa-mir-1236	0.0150542	-1.55434
hsa-miR-219-5p_st	6:33283590-33283699 (+) // 9:130194718-130194814 (-)	miRNA	hsa-mir-219-1 // hsa-mir-219-2	0.217943	-1.27577
hsa-miR-1275_st	6:34075727-34075806 (-)	miRNA	hsa-mir-1275	0.255535	-1.17308
ACA67_x_st	chr21:32671367-32671502 (-)	HAcaBox	ACA67	0.0214093	1.4188
ENSG00000200394_st	chr17:63167247-63167377 (+)	snoRNA	ENSG00000200394	0.0353318	1.43081
hsa-miR-586_st	6:45273389-45273485 (-)	miRNA	hsa-mir-586	0.0363889	1.37629
ACA9_x_st	chr7:44991502-44991634 (-)	HAcaBox	ACA9	0.0829754	1.43337
U17a_x_st	chr1:28706464-28706670 (+)	HAcaBox	U17a	0.0110743	1.43553
HBII-85-29_st	chr15:22902760-22902844 (+)	CDBox	HBII-85-29	4.36484e-06	2.67456
hsa-miR-206_st	6:52117106-52117191 (+)	miRNA	hsa-mir-206	2.17751e-09	-222.685
hsa-miR-133b_st	6:52121680-52121798 (+)	miRNA	hsa-mir-133b	8.36406e-08	-11.4491
hsa-miR-30a_st	6:72169975-72170045 (-)	miRNA	hsa-mir-30a	3.33782e-06	2.48876
ENSG00000207410_x_st	chr17:62698047-62698185 (+)	snoRNA	ENSG00000207410	0.00362483	1.44752
ENSG00000200307_st	chr16:28800302-28800429 (-)	snoRNA	ENSG00000200307	0.00732966	1.44793
ACA51_x_st	chr20:2583713-2583844 (+)	HAcaBox	ACA51	0.00673333	1.45141
HBII-85-29_x_st	chr15:22902760-22902844 (+)	CDBox	HBII-85-29	0.000463323	2.78133
HBII-85-3_x_st	chr15:22853099-22853195 (+)	CDBox	HBII-85-3	5.10607e-07	2.7437
HBII-85-4_x_st	chr15:22855777-22855874 (+)	CDBox	HBII-85-4	0.00124866	1.49064
U71d_x_st	chr20:36495919-36496056 (-)	HAcaBox	U71d	0.129333	1.45702
ENSG00000212149_x_st	chr17:38346118-38346245 (-)	snoRNA	ENSG00000212149	0.0036666	1.45828
hsa-miR-30a-star_st	6:72169975-72170045 (-)	miRNA	hsa-mir-30a	2.59012e-06	3.99307
hsa-miR-548o_st	7:101833194-101833307 (-)	miRNA	hsa-mir-548o	0.539806	-1.063
hsa-miR-339-3p_st	7:1029095-1029188 (-)	miRNA	hsa-mir-339	0.298373	1.18231
ACA15_s_st	chr7:56095657-56095789 (+)	HAcaBox	ACA15	0.0882759	1.46221
hsa-miR-339-5p_st	7:1029095-1029188 (-)	miRNA	hsa-mir-339	0.0120574	2.01983
hsa-miR-592_st	7:126485378-126485474 (-)	miRNA	hsa-mir-592	0.124804	1.88452
HBII-85-5_x_st	chr15:22858572-22858668 (+)	CDBox	HBII-85-5	0.00316886	1.40297
ACA42_st	chr1:154156324-154156457 (-)	HAcaBox	ACA42	0.0178027	1.47906
U71b_x_st	chr20:36487257-36487394 (-)	HAcaBox	U71b	0.0108433	1.47951
hsa-miR-593-star_st	7:127509149-127509248 (+)	miRNA	hsa-mir-593	0.11816	-1.41974
hsa-miR-593_st	7:127509149-127509248 (+)	miRNA	hsa-mir-593	1.29261e-06	2.07245
hsa-miR-182_st	7:129197459-129197568 (-)	miRNA	hsa-mir-182	0.000191916	-24.4419
U71d_st	chr20:36495919-36496056 (-)	HAcaBox	U71d	0.0565109	1.4876
hsa-miR-182-star_st	7:129197459-129197568 (-)	miRNA	hsa-mir-182	0.285181	-1.14501
HBII-85-6_x_st	chr15:22861265-22861362 (+)	CDBox	HBII-85-6	0.0129789	1.67571
hsa-miR-96-star_st	7:129201768-129201845 (-)	miRNA	hsa-mir-96	0.656586	1.03956
HBII-85-8_x_st	chr15:22866671-22866767 (+)	CDBox	HBII-85-8	3.8928e-07	3.49854
U64_st	chr16:1952975-1953108 (-)	HAcaBox	U64	0.0344726	1.49331
HBII-95_st	chr2:202866019-202866102 (+)	CDBox	HBII-95	0.00256306	1.52629
HBII-99_st	chr20:47330627-47330716 (+)	CDBox	HBII-99	1.14378e-07	5.97191
mgh18S-121_st	chr17:24073727-24073798 (+)	CDBox	mgh18S-121	0.00590699	1.70414
ACA60_st	chr20:36511426-36511561 (+)	HAcaBox	ACA60	0.0119684	1.49699
mgh28S-2409_st	chr11:93106042-93106114 (-)	CDBox	mgh28S-2409	0.149685	1.36852
ACA5_st	chr7:45110473-45110606 (-)	HAcaBox	ACA5	0.0216312	1.49934
mgh28S-2411_st	chr11:93104317-93104387 (-)	CDBox	mgh28S-2411	4.97151e-06	3.20237
ENSG00000199262_st	chr5:85952079-85952141 (+)	snoRNA	ENSG00000199262	0.010948	1.50061
ACA26_st	chr1:154162373-154162501 (-)	scaRna	ACA26	0.00166739	1.50066
ACA43_st	chr9:138740377-138740512 (-)	HAcaBox	ACA43	0.0300092	1.50131
HBI-100_st	chr1:174204156-174204299 (-)	HAcaBox	HBI-100	0.0051437	1.50642
hsa-miR-96_st	7:129201768-129201845 (-)	miRNA	hsa-mir-96	0.263069	1.19461
U23_st	chr2:232028755-232028891 (-)	HAcaBox	U23	0.0473977	1.51624
U17a_st	chr1:28706464-28706670 (+)	HAcaBox	U17a	0.0203569	1.52431
mgU6-47_st	chr17:30924789-30924885 (+)	CDBox	mgU6-47	0.370468	-1.12897
mgU6-53_st	chr14:20935292-20935400 (-)	CDBox	mgU6-53	0.508283	1.12519
U85_st	chr12:6489649-6489978 (+)	scaRna	U85	0.0168287	1.5281
mgU6-53_x_st	chr14:20935292-20935400 (-)	CDBox	mgU6-53	0.0055787	1.76708
mgU6-53B_st	chr14:20930150-20930252 (-)	CDBox	mgU6-53B	0.551111	-1.1002
hsa-miR-183_st	7:129201981-129202090 (-)	miRNA	hsa-mir-183	1.01624e-06	-25.3389
mgU6-53B_x_st	chr14:20930150-20930252 (-)	CDBox	mgU6-53B	0.0168918	1.33853
hsa-miR-183-star_st	7:129201981-129202090 (-)	miRNA	hsa-mir-183	2.30562e-05	-3.5533
hsa-miR-335_st	7:129923188-129923281 (+)	miRNA	hsa-mir-335	0.0379545	-2.03161
mgU6-77_st	chr17:7420853-7421000 (+)	CDBox	mgU6-77	0.132812	1.2338
hsa-miR-335-star_st	7:129923188-129923281 (+)	miRNA	hsa-mir-335	0.00272098	-1.47712
hsa-miR-29a-star_st	7:130212046-130212109 (-)	miRNA	hsa-mir-29a	0.33576	1.12771
hsa-miR-29a_st	7:130212046-130212109 (-)	miRNA	hsa-mir-29a	0.000128199	1.56196
ACA15_x_st	chr7:56095657-56095789 (+)	HAcaBox	ACA15	0.00705165	1.5534
snR38A_st	chr17:72069310-72069381 (+)	CDBox	snR38A	0.999923	1.00002
hsa-miR-490-3p_st	7:136238454-136238581 (+)	miRNA	hsa-mir-490	0.0607158	-1.216
snR38B_st	chr17:72068785-72068870 (+)	CDBox	snR38B	0.0208295	1.71117
hsa-miR-490-5p_st	7:136238454-136238581 (+)	miRNA	hsa-mir-490	0.30246	-1.16498
ACA46_st	chr16:57139904-57140038 (-)	HAcaBox	ACA46	0.0110203	1.56263
hsa-miR-671-5p_st	7:150566440-150566557 (+)	miRNA	hsa-mir-671	0.794076	1.0486
snR38C_st	chr17:72066467-72066546 (+)	CDBox	snR38C	0.0492405	1.32497
ACA50_st	chr16:57151201-57151336 (-)	HAcaBox	ACA50	0.000829683	1.5666
U65_st	chr9:129250601-129250737 (-)	HAcaBox	U65	0.0178593	1.56689
snR39B_st	chr3:187985279-187985348 (+)	CDBox	snR39B	0.106352	1.3565
hsa-miR-671-3p_st	7:150566440-150566557 (+)	miRNA	hsa-mir-671	0.0274684	2.47812
ACA37_st	chr18:50002652-50002780 (-)	HAcaBox	ACA37	0.00095773	1.57176
hsa-miR-595_st	7:158018171-158018266 (-)	miRNA	hsa-mir-595	8.73487e-05	-3.17811
hsa-miR-1183_st	7:21477201-21477289 (+)	miRNA	hsa-mir-1183	0.416158	1.23709
U101_st	chr6:133178139-133178211 (+)	CDBox	U101	0.0985726	-1.35869
U102_st	chr13:26727201-26727272 (+)	CDBox	U102	0.301645	1.21451
U103_s_st	chr1:31181120-31181210 (-)	CDBox	U103	3.05147e-08	3.68776
U104_st	chr17:59577170-59577249 (+)	CDBox	U104	1.24701e-06	3.29434
hsa-miR-148a_st	7:25956064-25956131 (-)	miRNA	hsa-mir-148a	0.000486923	-7.61965
hsa-miR-148a-star_st	7:25956064-25956131 (-)	miRNA	hsa-mir-148a	0.727852	-1.06389
U105_st	chr19:10079327-10079411 (+)	CDBox	U105	0.000575578	1.7298
U106_st	chr20:47328889-47328967 (+)	CDBox	U106	8.11442e-05	1.87802
ACA9_st	chr7:44991502-44991634 (-)	HAcaBox	ACA9	0.0316372	1.61166
U13_st	chr8:33490534-33490638 (+)	CDBox	U13	2.35551e-06	3.29547
U14A_st	chr11:17053901-17053991 (-)	CDBox	U14A	0.0947142	-1.14383
U14A_x_st	chr11:17053901-17053991 (-)	CDBox	U14A	0.117155	1.21007
hsa-miR-196b_st	7:27175624-27175707 (-)	miRNA	hsa-mir-196b	0.124977	-1.4738
ACA55_st	chr1:39805633-39805769 (-)	HAcaBox	ACA55	0.00484088	1.62542
ENSG00000201619_st	chr1:177437245-177437385 (+)	snoRNA	ENSG00000201619	0.035487	1.62639
hsa-miR-550_st	7:30295935-30296031 (+) // 7:32739118-32739214 (+)	miRNA	hsa-mir-550-1 // hsa-mir-550-2	5.97286e-06	-2.85418
U90_st	chr3:161715389-161715718 (-)	scaRna	U90	0.00632933	1.63438
hsa-miR-550-star_st	7:30295935-30296031 (+) // 7:32739118-32739214 (+)	miRNA	hsa-mir-550-1 // hsa-mir-550-2	0.039572	1.54077
hsa-miR-548n_st	7:34946897-34946971 (-)	miRNA	hsa-mir-548n	0.485718	1.09858
ENSG00000212326_st	chr2:29004353-29004430 (+)	snoRNA	ENSG00000212326	0.000483615	1.64752
hsa-miR-1200_st	7:36925487-36925562 (-)	miRNA	hsa-mir-1200	0.781374	1.04801
U14B_st	chr11:17052776-17052867 (-)	CDBox	U14B	0.056495	1.33251
ENSG00000200394_x_st	chr17:63167247-63167377 (+)	snoRNA	ENSG00000200394	0.0149626	1.65592
ACA37_x_st	chr18:50002652-50002780 (-)	HAcaBox	ACA37	0.00220796	1.65723
U14B_x_st	chr11:17052776-17052867 (-)	CDBox	U14B	0.0110441	1.58731
hsa-miR-589-star_st	7:5501976-5502074 (-)	miRNA	hsa-mir-589	0.406717	1.18136
U15A_st	chr11:74789083-74789230 (+)	CDBox	U15A	0.902008	1.01396
U15B_st	chr11:74793113-74793258 (+)	CDBox	U15B	4.42717e-05	2.22813
hsa-miR-589_st	7:5501976-5502074 (-)	miRNA	hsa-mir-589	0.0966179	1.2876
U16_st	chr15:64582203-64582303 (-)	CDBox	U16	0.481154	1.11332
U18A_st	chr15:64582637-64582706 (-)	CDBox	U18A	0.00455352	2.14432
hsa-miR-590-3p_st	7:73243464-73243560 (+)	miRNA	hsa-mir-590	0.895366	-1.01454
hsa-miR-590-5p_st	7:73243464-73243560 (+)	miRNA	hsa-mir-590	0.0410588	1.66866
U92_st	chr9:19053654-19053784 (-)	scaRna	U92	0.000588414	1.67553
U18B_x_st	chr15:64581414-64581483 (-)	CDBox	U18B	0.650418	1.03304
hsa-miR-653_st	7:92950008-92950103 (-)	miRNA	hsa-mir-653	0.128757	-1.19823
U18C_x_st	chr15:64580644-64580710 (-)	CDBox	U18C	0.150116	1.32349
ENSG00000212134_x_st	chr20:29427783-29427910 (+)	snoRNA	ENSG00000212134	0.000171153	1.70503
hsa-miR-489_st	7:92951184-92951267 (-)	miRNA	hsa-mir-489	0.00614876	2.86284
U67_x_st	chr17:7421997-7422133 (+)	HAcaBox	U67	0.00453842	1.70918
hsa-miR-591_st	7:95686910-95687004 (-)	miRNA	hsa-mir-591	0.600213	-1.13073
U20_st	chr2:232029399-232029478 (-)	CDBox	U20	0.571458	1.07093
U21_st	chr1:93075434-93075528 (+)	CDBox	U21	0.0139227	1.47696
U22_st	chr11:62376958-62377083 (-)	CDBox	U22	0.12822	1.16411
hsa-miR-25_st	7:99529119-99529202 (-)	miRNA	hsa-mir-25	0.710673	-1.1451
hsa-miR-25-star_st	7:99529119-99529202 (-)	miRNA	hsa-mir-25	0.817869	-1.04131
U24_st	chr9:135206072-135206146 (+)	CDBox	U24	0.000653309	1.43612
U25_st	chr11:62379613-62379679 (-)	CDBox	U25	0.000483997	2.65411
U26_st	chr11:62379340-62379414 (-)	CDBox	U26	0.0146092	-1.62667
U27_st	chr11:62379060-62379131 (-)	CDBox	U27	8.15507e-07	2.82824
ENSG00000201199_s_st	chr11:93094356-93094435 (+)	snoRNA	ENSG00000201199	0.000983719	1.73873
ENSG00000202093_x_st	chr18:45269613-45269676 (-)	snoRNA	ENSG00000202093	0.00697308	1.7401
U28_st	chr11:62378669-62378743 (-)	CDBox	U28	0.43495	1.1597
ACA20_st	chr6:160121272-160121403 (-)	HAcaBox	ACA20	0.0113128	1.74403
U89_st	chr12:6946761-6947030 (-)	scaRna	U89	0.00216937	1.74432
U93_st	chr14:95069445-95069719 (-)	scaRna	U93	0.00127377	1.74615
U28_x_st	chr11:62378669-62378743 (-)	CDBox	U28	0.0524226	1.53442
U29_st	chr11:62377952-62378016 (-)	CDBox	U29	0.150394	1.23301
ACA20_x_st	chr6:160121272-160121403 (-)	HAcaBox	ACA20	0.0189547	1.76174
ACA57_st	chr12:6560900-6561036 (-)	scaRna	ACA57	0.00212083	1.76191
hsa-miR-93_st	7:99529327-99529406 (-)	miRNA	hsa-mir-93	0.000274383	-1.28161
U30_st	chr11:62377711-62377780 (-)	CDBox	U30	0.0153116	1.66569
hsa-miR-93-star_st	7:99529327-99529406 (-)	miRNA	hsa-mir-93	0.147557	1.41752
U31_x_st	chr11:62377373-62377443 (-)	CDBox	U31	9.27839e-07	3.02866
ACA52_st	chr11:801681-801814 (+)	HAcaBox	ACA52	0.000989185	1.78106
U23_x_st	chr2:232028755-232028891 (-)	HAcaBox	U23	0.0451001	1.78972
hsa-miR-106b-star_st	7:99529552-99529633 (-)	miRNA	hsa-mir-106b	0.00693064	-1.66104
hsa-miR-106b_st	7:99529552-99529633 (-)	miRNA	hsa-mir-106b	0.000183411	-1.39129
ACA10_s_st	chr16:1952336-1952468 (-)	HAcaBox	ACA10	0.0356775	1.8022
hsa-miR-599_st	8:100618040-100618134 (-)	miRNA	hsa-mir-599	0.220213	1.12802
hsa-miR-875-5p_st	8:100618190-100618265 (-)	miRNA	hsa-mir-875	0.432683	1.08639
ENSG00000207471_st	chr16:70289971-70290105 (-)	snoRNA	ENSG00000207471	0.00089427	1.81575
U31_st	chr11:62377373-62377443 (-)	CDBox	U31	3.73142e-06	4.42183
hsa-miR-875-3p_st	8:100618190-100618265 (-)	miRNA	hsa-mir-875	0.104667	1.29491
hsa-miR-1273_st	8:101105386-101105488 (-)	miRNA	hsa-mir-1273	0.000922866	-1.54436
hsa-miR-1322_st	8:10720293-10720363 (-)	miRNA	hsa-mir-1322	0.0765447	1.22952
hsa-miR-598_st	8:10930126-10930222 (-)	miRNA	hsa-mir-598	0.000609176	3.14336
hsa-miR-1205_st	8:129042061-129042123 (+)	miRNA	hsa-mir-1205	0.280558	-1.12758
hsa-miR-1206_st	8:129090326-129090384 (+)	miRNA	hsa-mir-1206	0.0857911	-1.17573
hsa-miR-1207-3p_st	8:129130580-129130666 (+)	miRNA	hsa-mir-1207	0.151254	-1.19373
U3-2_s_st	chr17:18905950-18906166 (+)	CDBox	U3-2	8.74662e-06	2.837
hsa-miR-1207-5p_st	8:129130580-129130666 (+)	miRNA	hsa-mir-1207	0.34828	-1.17307
hsa-miR-1208_st	8:129231544-129231616 (+)	miRNA	hsa-mir-1208	0.63968	1.12209
U32A_x_st	chr19:54685037-54685113 (+)	CDBox	U32A	2.5533e-08	2.27668
U32B_x_st	chr6:29658008-29658084 (+)	CDBox	U32B	0.340788	1.10745
ACA5_x_st	chr7:45110473-45110606 (-)	HAcaBox	ACA5	7.35941e-05	1.88121
hsa-miR-30b-star_st	8:135881945-135882032 (-)	miRNA	hsa-mir-30b	0.00273336	-1.9815
U33_st	chr19:54685686-54685768 (+)	CDBox	U33	4.2203e-08	3.44066
U34_st	chr19:54685976-54686041 (+)	CDBox	U34	7.4141e-05	2.6041
ACA40_x_st	chr11:93107924-93108050 (-)	HAcaBox	ACA40	0.0396798	1.90179
U35A_st	chr19:54686244-54686329 (+)	CDBox	U35A	0.00754979	1.65859
U35B_st	chr19:54692788-54692875 (+)	CDBox	U35B	0.00878499	1.65002
hsa-miR-30b_st	8:135881945-135882032 (-)	miRNA	hsa-mir-30b	0.0043247	1.718
U36A_st	chr9:135207132-135207203 (+)	CDBox	U36A	0.00551847	1.56526
hsa-miR-30d_st	8:135886301-135886370 (-)	miRNA	hsa-mir-30d	0.928888	-1.01235
E3_x_st	chr3:187987782-187987916 (+)	HAcaBox	E3	4.21744e-05	1.91737
hsa-miR-30d-star_st	8:135886301-135886370 (-)	miRNA	hsa-mir-30d	0.383485	1.19848
U36A_x_st	chr9:135207132-135207203 (+)	CDBox	U36A	0.0013203	2.33598
hsa-miR-151-5p_st	8:141811845-141811934 (-)	miRNA	hsa-mir-151	0.00138394	-1.45595
hsa-miR-151-3p_st	8:141811845-141811934 (-)	miRNA	hsa-mir-151	0.189555	-1.16283
U36B_st	chr9:135206770-135206840 (+)	CDBox	U36B	0.000145499	1.87887
U36C_st	chr9:135207522-135207589 (+)	CDBox	U36C	0.295634	1.11943
hsa-miR-937_st	8:144967115-144967200 (-)	miRNA	hsa-mir-937	0.0715544	1.38062
hsa-miR-661_st	8:145091347-145091435 (-)	miRNA	hsa-mir-661	0.506948	-1.15369
ACA61_st	chr1:28778863-28778992 (-)	HAcaBox	ACA61	0.0132194	1.95871
U37_st	chr19:3933505-3933570 (-)	CDBox	U37	0.00518294	1.49563
hsa-miR-939_st	8:145590172-145590253 (-)	miRNA	hsa-mir-939	0.000366943	-1.89572
hsa-miR-1234_st	8:145596284-145596367 (-)	miRNA	hsa-mir-1234	0.162068	-1.48976
U38A_st	chr1:45016101-45016171 (+)	CDBox	U38A	0.875241	-1.03407
hsa-miR-383_st	8:14755318-14755390 (-)	miRNA	hsa-mir-383	7.99231e-06	-10.0353
U38B_st	chr1:45016649-45016717 (+)	CDBox	U38B	0.03359	-1.97932
ACA33_st	chr6:133180051-133180183 (+)	HAcaBox	ACA33	0.000303171	1.97864
hsa-miR-596_st	8:1752804-1752880 (+)	miRNA	hsa-mir-596	0.000184313	1.96578
ACA62_st	chr17:59577431-59577563 (+)	HAcaBox	ACA62	0.00012308	2.00263
hsa-miR-320a_st	8:22158420-22158501 (-)	miRNA	hsa-mir-320a	0.352705	-1.14851
U38B_x_st	chr1:45016649-45016717 (+)	CDBox	U38B	0.170461	-1.41492
ACA8_x_st	chr11:93105175-93105313 (-)	HAcaBox	ACA8	0.00113204	2.02249
hsa-miR-486-3p_st	8:41637116-41637183 (-)	miRNA	hsa-mir-486	0.000185288	-6.58033
U41_st	chr19:12678263-12678332 (-)	CDBox	U41	0.36177	1.18818
hsa-miR-486-5p_st	8:41637116-41637183 (-)	miRNA	hsa-mir-486	9.88038e-05	-6.2758
ACA6_st	chr3:39424886-39425034 (+)	HAcaBox	ACA6	7.91304e-05	2.06069
ACA18_x_st	chr11:93106280-93106411 (-)	HAcaBox	ACA18	0.00206199	2.06234
hsa-miR-597_st	8:9636592-9636688 (+)	miRNA	hsa-mir-597	0.0375596	1.20918
hsa-miR-32-star_st	9:110848330-110848399 (-)	miRNA	hsa-mir-32	0.403492	-1.18764
hsa-miR-32_st	9:110848330-110848399 (-)	miRNA	hsa-mir-32	0.214899	1.33353
hsa-miR-455-3p_st	9:116011535-116011630 (+)	miRNA	hsa-mir-455	0.302173	1.44411
hsa-miR-455-5p_st	9:116011535-116011630 (+)	miRNA	hsa-mir-455	0.0455857	1.98419
hsa-miR-147_st	9:122047078-122047149 (-)	miRNA	hsa-mir-147	0.738239	1.03198
U42A_st	chr17:24074579-24074636 (+)	CDBox	U42A	0.000366612	-1.80171
hsa-miR-600_st	9:124913646-124913743 (-)	miRNA	hsa-mir-600	0.622155	-1.07901
hsa-miR-601_st	9:125204625-125204703 (-)	miRNA	hsa-mir-601	0.00925922	1.84782
U42B_st	chr17:24071695-24071761 (+)	CDBox	U42B	0.157661	1.26313
U42B_x_st	chr17:24071695-24071761 (+)	CDBox	U42B	0.00159645	1.89863
U17b_x_st	chr1:28707657-28707861 (+)	HAcaBox	U17b	0.00258187	2.101
hsa-miR-199b-3p_st	9:130046821-130046930 (-)	miRNA	hsa-mir-199b	0.00291945	-5.33882
hsa-miR-199b-5p_st	9:130046821-130046930 (-)	miRNA	hsa-mir-199b	0.0466387	-2.49736
hsa-miR-126_st	9:138684875-138684959 (+)	miRNA	hsa-mir-126	2.25947e-06	-2.60349
ACA49_st	chr12:131081722-131081858 (+)	HAcaBox	ACA49	1.9097e-06	2.11777
U43_st	chr22:38045003-38045064 (-)	CDBox	U43	7.80538e-07	4.31277
gi555853_copy7_st		5.8s rRNA	gi:555853	3.80773e-05	2.14914
hsa-miR-126-star_st	9:138684875-138684959 (+)	miRNA	hsa-mir-126	0.305235	-1.13469
HBI-6_x_st	chr4:53274173-53274294 (+)	HAcaBox	HBI-6	0.00600787	2.16819
ENSG00000212523_x_st	chr15:22904508-22904592 (+)	snoRNA	ENSG00000212523	0.000559656	2.16833
U43_x_st	chr22:38045003-38045064 (-)	CDBox	U43	3.52705e-07	4.46564
hsa-miR-602_st	9:139852692-139852789 (+)	miRNA	hsa-mir-602	0.147358	-1.48181
gi555853_copy0_st		5.8s rRNA	gi:555853	2.90133e-05	2.21212
U44_x_st	chr1:172101727-172101789 (-)	CDBox	U44	0.00430478	1.66793
gi555853_copy1_st		5.8s rRNA	gi:555853	1.32929e-05	2.23334
U44_st	chr1:172101727-172101789 (-)	CDBox	U44	0.00494505	2.09563
gi555853_copy9_st		5.8s rRNA	gi:555853	1.44191e-05	2.24971
U45A_st	chr1:76026162-76026244 (+)	CDBox	U45A	0.834139	1.02819
ACA28_st	chr14:102873939-102874064 (+)	HAcaBox	ACA28	0.000837997	2.25887
U45B_x_st	chr1:76027750-76027820 (+)	CDBox	U45B	0.7112	1.04266
hsa-miR-491-3p_st	9:20706104-20706187 (+)	miRNA	hsa-mir-491	0.0003308	-1.85779
U45C_x_st	chr1:76025345-76025422 (+)	CDBox	U45C	0.556467	1.0997
hsa-miR-491-5p_st	9:20706104-20706187 (+)	miRNA	hsa-mir-491	0.99511	-1.00109
hsa-miR-31-star_st	9:21502114-21502184 (-)	miRNA	hsa-mir-31	0.382853	-1.22331
gi555853_copy8_st		5.8s rRNA	gi:555853	4.00141e-05	2.2836
U46_st	chr1:45014751-45014848 (+)	CDBox	U46	4.33821e-07	3.78839
U46_x_st	chr1:45014751-45014848 (+)	CDBox	U46	7.68268e-08	4.06937
U67_st	chr17:7421997-7422133 (+)	HAcaBox	U67	0.000954486	2.29082
hsa-miR-31_st	9:21502114-21502184 (-)	miRNA	hsa-mir-31	0.0397543	2.30005
U47_st	chr1:172100131-172100195 (-)	CDBox	U47	0.021858	1.4976
gi555853_copy2_st		5.8s rRNA	gi:555853	2.89813e-05	2.29733
hsa-miR-876-3p_st	9:28853624-28853704 (-)	miRNA	hsa-mir-876	0.146826	-1.18198
U48_st	chr6:31911019-31911082 (+)	CDBox	U48	7.29936e-06	5.05865
hsa-miR-876-5p_st	9:28853624-28853704 (-)	miRNA	hsa-mir-876	0.452862	1.09232
gi555853_copy5_st		5.8s rRNA	gi:555853	2.02459e-05	2.31448
hsa-miR-873_st	9:28878877-28878953 (-)	miRNA	hsa-mir-873	0.106139	-1.31091
hsa-miR-1299_st	9:68292059-68292141 (-)	miRNA	hsa-mir-1299	0.0509103	-3.35297
hsa-miR-204_st	9:72614711-72614820 (-)	miRNA	hsa-mir-204	3.57946e-06	-17.6859
U49A_st	chr17:16284075-16284145 (+)	CDBox	U49A	0.000789209	1.75139
hsa-let-7f_st	9:95978450-95978536 (+) // X:53600878-53600960 (-)	miRNA	hsa-let-7f-1 // hsa-let-7f-2	0.00643146	-1.82536
hsa-let-7f-1-star_st	9:95978450-95978536 (+) // X:53600878-53600960 (-)	miRNA	hsa-let-7f-1 // hsa-let-7f-2	0.154365	-1.51755
gi555853_copy4_st		5.8s rRNA	gi:555853	3.35117e-06	2.34813
ENSG00000208308_x_st	chr2:135610668-135610795 (+)	snoRNA	ENSG00000208308	0.000422593	2.3565
U66_st	chr1:93078864-93078996 (+)	HAcaBox	U66	0.00102377	2.35682
U49A_x_st	chr17:16284075-16284145 (+)	CDBox	U49A	0.00122634	2.24295
U49B_x_st	chr17:16283548-16283595 (+)	CDBox	U49B	0.00011182	1.9105
hsa-let-7f-2-star_st	9:95978450-95978536 (+) // X:53600878-53600960 (-)	miRNA	hsa-let-7f-1 // hsa-let-7f-2	0.833481	-1.03741
gi555853_copy3_st		5.8s rRNA	gi:555853	1.16578e-05	2.36809
hsa-let-7d-star_st	9:95980937-95981023 (+)	miRNA	hsa-let-7d	0.0372182	-1.82425
U49B_s_st	chr17:16283548-16283595 (+)	CDBox	U49B	0.000246944	2.38185
U50_st	chr6:86443731-86443805 (-)	CDBox	U50	0.0458266	1.73427
hsa-let-7d_st	9:95980937-95981023 (+)	miRNA	hsa-let-7d	0.00214477	-1.3218
U17b_st	chr1:28707657-28707861 (+)	HAcaBox	U17b	0.00177204	2.40284
hsa-miR-23b_st	9:96887311-96887407 (+)	miRNA	hsa-mir-23b	0.849554	-1.03142
hsa-miR-23b-star_st	9:96887311-96887407 (+)	miRNA	hsa-mir-23b	0.734601	1.18458
gi555853_copy6_st		5.8s rRNA	gi:555853	3.71629e-06	2.41332
U50B_x_st	chr6:86444026-86444096 (-)	CDBox	U50B	0.3941	-1.12737
hsa-miR-27b_st	9:96887548-96887644 (+)	miRNA	hsa-mir-27b	0.197049	-1.31523
hsa-miR-27b-star_st	9:96887548-96887644 (+)	miRNA	hsa-mir-27b	0.52666	-1.20584
U50B_st	chr6:86444026-86444096 (-)	CDBox	U50B	0.0712786	1.66328
U51_x_st	chr2:206734850-206734919 (+)	CDBox	U51	0.336205	1.15886
hsa-miR-652_st	X:109185213-109185310 (+)	miRNA	hsa-mir-652	0.127285	-1.20956
hsa-miR-1264_st	X:113793386-113793454 (+)	miRNA	hsa-mir-1264	0.927445	-1.01374
hsa-miR-1298_st	X:113855906-113856017 (+)	miRNA	hsa-mir-1298	0.845334	1.04402
hsa-miR-448_st	X:113964273-113964383 (+)	miRNA	hsa-mir-448	0.0864316	-1.24865
hsa-miR-1277_st	X:117404385-117404462 (+)	miRNA	hsa-mir-1277	0.194082	-1.16852
U51_st	chr2:206734850-206734919 (+)	CDBox	U51	0.0563339	1.36341
hsa-miR-766_st	X:118664729-118664839 (-)	miRNA	hsa-mir-766	0.768778	1.0941
hsa-miR-220a_st	X:122523627-122523736 (-)	miRNA	hsa-mir-220a	0.690176	-1.06132
U51_s_st	chr2:206734850-206734919 (+)	CDBox	U51	0.00181408	1.77749
hsa-miR-363_st	X:133131074-133131148 (-)	miRNA	hsa-mir-363	4.86633e-09	8.05712
hsa-miR-363-star_st	X:133131074-133131148 (-)	miRNA	hsa-mir-363	0.000103845	8.09742
hsa-miR-20b_st	X:133131505-133131573 (-)	miRNA	hsa-mir-20b	1.22836e-05	1.95437
hsa-miR-20b-star_st	X:133131505-133131573 (-)	miRNA	hsa-mir-20b	3.33039e-08	7.14621
U68_x_st	chr19:17834397-17834529 (+)	HAcaBox	U68	7.4911e-06	2.59216
U52_st	chr6:31912832-31912895 (+)	CDBox	U52	0.000444905	2.60662
ACA54_st	chr11:2941577-2941699 (-)	HAcaBox	ACA54	2.36276e-06	2.60591
U53_st	chr2:29003437-29003514 (+)	CDBox	U53	0.00121726	2.35766
hsa-miR-18b-star_st	X:133131737-133131807 (-)	miRNA	hsa-mir-18b	0.0124002	1.48768
ACA24_s_st	chr4:119419793-119419923 (+)	HAcaBox	ACA24	0.00151572	2.61711
U54_st	chr8:57148952-57149014 (-)	CDBox	U54	0.000256528	2.37822
hsa-miR-18b_st	X:133131737-133131807 (-)	miRNA	hsa-mir-18b	7.72081e-05	2.07224
hsa-miR-106a_st	X:133131894-133131974 (-)	miRNA	hsa-mir-106a	0.188889	1.11286
hsa-miR-106a-star_st	X:133131894-133131974 (-)	miRNA	hsa-mir-106a	0.123536	1.20247
U55_x_st	chr1:45014124-45014197 (+)	CDBox	U55	0.0487445	1.39932
hsa-miR-450b-3p_st	X:133501881-133501958 (-)	miRNA	hsa-mir-450b	0.165921	-1.21319
U55_st	chr1:45014124-45014197 (+)	CDBox	U55	0.039222	1.45267
hsa-miR-450b-5p_st	X:133501881-133501958 (-)	miRNA	hsa-mir-450b	0.973653	1.00784
hsa-miR-450a_st	X:133502037-133502127 (-) // X:133502204-133502303 (-)	miRNA	hsa-mir-450a-1 // hsa-mir-450a-2	0.00450354	-1.28004
U56_st	chr20:2585270-2585340 (+)	CDBox	U56	0.331876	1.20883
U56_x_st	chr20:2585270-2585340 (+)	CDBox	U56	1.92381e-05	2.18117
hsa-miR-542-3p_st	X:133503037-133503133 (-)	miRNA	hsa-mir-542	0.557801	1.09892
U57_st	chr20:2585585-2585656 (+)	CDBox	U57	6.73963e-05	1.96849
hsa-miR-542-5p_st	X:133503037-133503133 (-)	miRNA	hsa-mir-542	0.00140176	5.34433
U58A_st	chr18:45271651-45271715 (-)	CDBox	U58A	0.0519804	1.25888
U58B_x_st	chr18:45272032-45272097 (-)	CDBox	U58B	0.000245979	1.52543
hsa-miR-503_st	X:133508024-133508094 (-)	miRNA	hsa-mir-503	0.0187089	2.08476
U59A_st	chr12:55325078-55325152 (-)	CDBox	U59A	0.263557	1.13923
U59B_st	chr12:55323731-55323805 (-)	CDBox	U59B	9.3409e-05	2.36569
hsa-miR-424-star_st	X:133508310-133508407 (-)	miRNA	hsa-mir-424	0.262391	1.4606
hsa-miR-424_st	X:133508310-133508407 (-)	miRNA	hsa-mir-424	0.227372	1.58232
hsa-miR-934_st	X:135460703-135460785 (+)	miRNA	hsa-mir-934	0.636268	1.12903
hsa-miR-504_st	X:137577538-137577620 (-)	miRNA	hsa-mir-504	0.0309917	-2.72647
ACA24_x_st	chr4:119419793-119419923 (+)	HAcaBox	ACA24	1.52353e-05	2.91494
ACA3_st	chr11:8662350-8662479 (+)	HAcaBox	ACA3	9.84463e-06	2.93023
hsa-miR-505-star_st	X:138833973-138834056 (-)	miRNA	hsa-mir-505	1.88997e-05	-2.01186
hsa-miR-505_st	X:138833973-138834056 (-)	miRNA	hsa-mir-505	0.000610209	2.34686
hsa-miR-890_st	X:144883485-144883561 (-)	miRNA	hsa-mir-890	0.91507	1.02088
hsa-miR-888-star_st	X:144883994-144884070 (-)	miRNA	hsa-mir-888	0.0312863	-1.27078
U60_st	chr16:2145025-2145107 (-)	CDBox	U60	0.254108	1.16794
ACA3-2_st	chr11:8663562-8663692 (+)	HAcaBox	ACA3-2	6.28182e-08	3.02877
hsa-miR-888_st	X:144883994-144884070 (-)	miRNA	hsa-mir-888	0.11837	1.17295
U68_st	chr19:17834397-17834529 (+)	HAcaBox	U68	2.54319e-06	3.06232
hsa-miR-892a_st	X:144885879-144885953 (-)	miRNA	hsa-mir-892a	0.868738	-1.01573
U61_st	chrX:135789024-135789096 (-)	CDBox	U61	5.16845e-06	2.73705
U63_st	chr5:137924631-137924698 (-)	CDBox	U63	0.0122618	-1.44487
U73a_st	chr4:152244429-152244493 (+)	CDBox	U73a	7.51889e-08	2.28475
hsa-miR-892b_st	X:144886408-144886484 (-)	miRNA	hsa-mir-892b	0.657627	1.06544
hsa-miR-891b_st	X:144890263-144890341 (-)	miRNA	hsa-mir-891b	0.308726	1.15179
hsa-miR-891a_st	X:144917004-144917082 (-)	miRNA	hsa-mir-891a	0.553801	1.19073
hsa-miR-513c_st	X:146078914-146078997 (-)	miRNA	hsa-mir-513c	0.11515	-1.22593
hsa-miR-513b_st	X:146088254-146088337 (-)	miRNA	hsa-mir-513b	0.916173	-1.02154
hsa-miR-513a-5p_st	X:146102673-146102801 (-) // X:146115036-146115162 (-)	miRNA	hsa-mir-513a-1 // hsa-mir-513a-2	0.547189	-1.299
hsa-miR-513a-3p_st	X:146102673-146102801 (-) // X:146115036-146115162 (-)	miRNA	hsa-mir-513a-1 // hsa-mir-513a-2	0.230509	1.13017
U73b_st	chr4:152242659-152242733 (+)	CDBox	U73b	0.245625	-1.13476
U74_x_st	chr1:172103435-172103506 (-)	CDBox	U74	0.178504	1.26947
hsa-miR-506_st	X:146119930-146120053 (-)	miRNA	hsa-mir-506	0.521596	-1.08428
U75_st	chr1:172102640-172102699 (-)	CDBox	U75	0.000144979	1.71554
U76_st	chr1:172102396-172102475 (-)	CDBox	U76	0.00019406	2.3083
ACA44_st	chr1:28779480-28779611 (-)	HAcaBox	ACA44	0.000111832	3.30892
hsa-miR-507_st	X:146120194-146120287 (-)	miRNA	hsa-mir-507	0.158539	1.17851
hsa-miR-508-3p_st	X:146126123-146126237 (-)	miRNA	hsa-mir-508	0.0188894	-1.52832
hsa-miR-508-5p_st	X:146126123-146126237 (-)	miRNA	hsa-mir-508	0.573926	-1.08597
hsa-miR-509-3p_st	X:146147970-146148060 (-) // X:146148862-146148936 (-) // X:146149742-146149835	miRNA	hsa-mir-509-2 // hsa-mir-509-3 // hsa-mir-509-1	1.14285e-05	-6.57854
U77_x_st	chr1:172102062-172102131 (-)	CDBox	U77	0.455398	1.09343
U77_st	chr1:172102062-172102131 (-)	CDBox	U77	0.574161	1.09599
U78_x_st	chr1:172101383-172101447 (-)	CDBox	U78	0.865299	-1.03316
hsa-miR-509-5p_st	X:146147970-146148060 (-) // X:146148862-146148936 (-) // X:146149742-146149835	miRNA	hsa-mir-509-2 // hsa-mir-509-3 // hsa-mir-509-1	0.581115	1.11681
U78_s_st	chr1:172101383-172101447 (-)	CDBox	U78	0.91808	1.02527
hsa-miR-510_st	X:146161545-146161618 (-)	miRNA	hsa-mir-510	0.80443	1.0769
hsa-miR-514_st	X:146168457-146168554 (-) // X:146171153-146171240 (-) // X:146173851-146173938	miRNA	hsa-mir-514-1 // hsa-mir-514-2 // hsa-mir-514-3	0.626241	-1.04068
ACA16_x_st	chr1:28780019-28780152 (-)	HAcaBox	ACA16	3.74818e-06	3.54435
hsa-miR-224_st	X:150877706-150877786 (-)	miRNA	hsa-mir-224	0.000524011	5.2369
ACA48_st	chr17:7418755-7418889 (+)	HAcaBox	ACA48	1.63943e-06	3.61287
hsa-miR-452-star_st	X:150878756-150878840 (-)	miRNA	hsa-mir-452	0.79124	-1.0227
hsa-miR-452_st	X:150878756-150878840 (-)	miRNA	hsa-mir-452	0.0186023	2.616
U79_st	chr1:172101109-172101193 (-)	CDBox	U79	0.179634	-1.16426
ENSG00000207118_st	chr11:122434827-122434913 (-)	snoRNA	ENSG00000207118	0.0001167	3.68878
ACA16_st	chr1:28780019-28780152 (-)	HAcaBox	ACA16	7.13476e-05	3.70671
hsa-miR-105_st	X:151311347-151311427 (-) // X:151313540-151313620 (-)	miRNA	hsa-mir-105-1 // hsa-mir-105-2	0.512704	-1.17116
hsa-miR-105-star_st	X:151311347-151311427 (-) // X:151313540-151313620 (-)	miRNA	hsa-mir-105-1 // hsa-mir-105-2	0.459924	-1.09495
U8_st	chr17:8017496-8017631 (-)	CDBox	U8	3.31532e-07	3.87741
hsa-miR-767-5p_st	X:151312549-151312657 (-)	miRNA	hsa-mir-767	0.0108295	-1.47569
U8_x_st	chr17:8017496-8017631 (-)	CDBox	U8	1.81622e-06	4.02028
hsa-miR-767-3p_st	X:151312549-151312657 (-)	miRNA	hsa-mir-767	0.629912	-1.06561
U80_st	chr1:172100590-172100667 (-)	CDBox	U80	0.000752011	1.93823
hsa-miR-1184_st	X:154340372-154340470 (+) // X:153768829-153768927 (-) // X:154265943-154266041	miRNA	hsa-mir-1184 // hsa-mir-1184 // hsa-mir-1184	0.00226243	-1.56817
ENSG00000202252_st	chr11:122435253-122435340 (-)	snoRNA	ENSG00000202252	3.03243e-05	3.91062
hsa-miR-1308_st	X:21990180-21990233 (-)	miRNA	hsa-mir-1308	0.443507	1.27948
hsa-miR-221_st	X:45490529-45490638 (-)	miRNA	hsa-mir-221	1.23214e-12	4.82195
ACA48_x_st	chr17:7418755-7418889 (+)	HAcaBox	ACA48	6.69628e-07	3.98621
hsa-miR-221-star_st	X:45490529-45490638 (-)	miRNA	hsa-mir-221	1.04016e-09	9.96543
U81_x_st	chr1:172099907-172099983 (-)	CDBox	U81	0.575353	-1.12729
hsa-miR-222-star_st	X:45491365-45491474 (-)	miRNA	hsa-mir-222	0.0509285	1.91329
U82_st	chr2:232033323-232033397 (-)	CDBox	U82	0.0404795	1.35694
ACA7_s_st	chr3:12856811-12856949 (-)	HAcaBox	ACA7	3.0036e-06	4.09273
hsa-miR-222_st	X:45491365-45491474 (-)	miRNA	hsa-mir-222	1.28667e-10	4.47145
U83_st	chr6:31612130-31612205 (-)	CDBox	U83	4.53346e-06	2.63355
hsa-miR-532-5p_st	X:49654494-49654584 (+)	miRNA	hsa-mir-532	0.122425	1.21298
hsa-miR-532-3p_st	X:49654494-49654584 (+)	miRNA	hsa-mir-532	0.0175854	1.83329
ENSG00000200879_st	chr11:122433995-122434079 (-)	snoRNA	ENSG00000200879	7.20818e-11	4.24946
hsa-miR-188-5p_st	X:49654849-49654934 (+)	miRNA	hsa-mir-188	0.000127782	2.31285
hsa-miR-188-3p_st	X:49654849-49654934 (+)	miRNA	hsa-mir-188	0.000480455	2.49339
hsa-miR-500-star_st	X:49659779-49659862 (+)	miRNA	hsa-mir-500	0.21889	-1.25321
U83A_st	chr22:38041164-38041258 (-)	CDBox	U83A	6.01054e-05	2.81637
hsa-miR-500_st	X:49659779-49659862 (+)	miRNA	hsa-mir-500	0.000115268	2.27777
U83B_st	chr22:38039770-38039862 (-)	CDBox	U83B	0.00932526	2.28864
U84_st	chr6:31616857-31616934 (-)	CDBox	U84	0.00050868	1.9205
U86_st	chr20:2584743-2584828 (+)	CDBox	U86	0.0941845	-1.22403
hsa-miR-362-5p_st	X:49660312-49660376 (+)	miRNA	hsa-mir-362	0.067117	1.27974
hsa-miR-362-3p_st	X:49660312-49660376 (+)	miRNA	hsa-mir-362	0.00115844	2.76316
hsa-miR-501-3p_st	X:49661070-49661153 (+)	miRNA	hsa-mir-501	0.759072	-1.06083
hsa-miR-501-5p_st	X:49661070-49661153 (+)	miRNA	hsa-mir-501	8.18716e-05	2.58237
hsa-miR-660_st	X:49664589-49664685 (+)	miRNA	hsa-mir-660	0.00361741	2.81441
hsa-miR-502-3p_st	X:49665946-49666031 (+)	miRNA	hsa-mir-502	0.246187	-1.25529
U94_st	chr2:86216504-86216640 (+)	CDBox	U94	0.0321115	1.30364
U95_st	chr5:180602920-180602982 (-)	CDBox	U95	4.5468e-05	1.93939
U107_st	chrX:54857528-54857658 (+)	HAcaBox	U107	2.61245e-09	4.95562
hsa-miR-502-5p_st	X:49665946-49666031 (+)	miRNA	hsa-mir-502	0.0880671	1.76834
U96a_x_st	chr5:180601424-180601495 (-)	CDBox	U96a	0.888573	1.03219
U96b_x_st	chrX:109354873-109354944 (-)	CDBox	U96b	0.687168	-1.06342
hsa-miR-98_st	X:53599909-53600027 (-)	miRNA	hsa-mir-98	0.0354381	-1.66735
hsa-miR-223_st	X:65155437-65155546 (+)	miRNA	hsa-mir-223	8.5493e-05	-7.73801
hsa-miR-223-star_st	X:65155437-65155546 (+)	miRNA	hsa-mir-223	0.0382551	-1.67336
hsa-miR-421_st	X:73354937-73355021 (-)	miRNA	hsa-mir-421	0.835977	-1.03022
hsa-miR-374b-star_st	X:73355107-73355178 (-)	miRNA	hsa-mir-374b	0.16785	-3.6738
U97_st	chr11:10779590-10779731 (-)	CDBox	U97	0.000106911	1.90887
hsa-miR-374b_st	X:73355107-73355178 (-)	miRNA	hsa-mir-374b	0.016616	2.15431
hsa-miR-545-star_st	X:73423664-73423769 (-)	miRNA	hsa-mir-545	8.72689e-05	-1.61168
hsa-miR-545_st	X:73423664-73423769 (-)	miRNA	hsa-mir-545	0.457708	-1.07156
hsa-miR-374a-star_st	X:73423846-73423917 (-)	miRNA	hsa-mir-374a	0.00564787	-1.45551
Z17B_st	chr17:24074826-24074899 (+)	CDBox	Z17B	0.00468932	1.95997
hsa-miR-374a_st	X:73423846-73423917 (-)	miRNA	hsa-mir-374a	0.394088	1.29277
hsa-miR-384_st	X:76056092-76056179 (-)	miRNA	hsa-mir-384	0.154561	1.12699
hsa-miR-325_st	X:76142220-76142317 (-)	miRNA	hsa-mir-325	0.55776	1.07002
hsa-miR-651_st	X:8055006-8055102 (+)	miRNA	hsa-mir-651	0.843037	1.02989
hsa-miR-1321_st	X:84977441-84977519 (+)	miRNA	hsa-mir-1321	0.94884	1.01192
hsa-miR-361-5p_st	X:85045297-85045368 (-)	miRNA	hsa-mir-361	0.553043	-1.07592
hsa-miR-361-3p_st	X:85045297-85045368 (-)	miRNA	hsa-mir-361	8.07423e-05	3.65132
hsa-miR-548m_st	X:94204796-94204881 (-)	miRNA	hsa-mir-548m	0.756813	-1.06258
hsa-miR-517-star_st		miRNA	hsa-mir-517	0.00936933	-1.54117
hsa-miR-219-1-3p_st		miRNA	hsa-mir-219-1	0.488019	-1.14491
hsa-miR-509-3-5p_st		miRNA	hsa-mir-509-3	0.511604	-1.13176
hsa-miR-1204_st		miRNA	hsa-mir-1204	0.0568673	1.25029
hsa-miR-219-2-3p_st		miRNA	hsa-mir-219-2	0.0250928	1.41366
