# Supplementary material for: Global Profiling in Vestibular Schwannomas Shows Critical Deregulation of MicroRNAs and Upregulation in Those Included in Chromosomal Region 14q32
Source: PLoS One. 2013 Jun 11;8(6):e65868. doi: 10.1371/journal.pone.0065868 (PMC3679163; doi:10.1371/journal.pone.0065868)
Supplement: Table S3 — Downregulated pathways obtained by DAVID. (XLSX) [file pone.0065868.s003.xlsx]

## Sheet: Sheet3
Table S3. Downregulated pathways obtained by DAVID.
Term	Count	%	PValue	Genes	Bonferroni	FDR
GO:0010604~positive regulation of macromolecule metabolic process	231	14.9225	3.0107e-47	MEF2C, STAT5A, SNCA, HOXD10, CTNNB1, AGTR1, IFNG, ADAM9, RARG, NODAL, CD40, PPARGC1A, PPARGC1B, HES1, MAPK1, HNF4A, JUN, VEGFA, F2, PDGFRA, MAPK9, PRDM1, PIAS1, FCER2, NFKBIA, LIF, TCF21, SLC11A1, IL17A, INS, IL17F, AGRN, TCF4, TCF3, DNMT3B, NKX2-5, NKX2-3, KLF5, BMP4, BMP2, MAP2K1, IKZF1, SMAD7, TGFBR1, MAP2K3, CREBBP, SMAD5, SMAD4, ESRRG, SMAD3, MSTN, KLF15, SMAD1, DDX5, USF2, NOTCH1, ETS1, ETS…	1.43069e-43	5.69886e-44
GO:0010033~response to organic substance	184	11.8863	7.94519e-34	CGA, EIF2C2, PDGFB, PTGS2, PDGFA, STAT5A, ADCY6, SNCA, PTGS1, TLR2, TLR3, FOXO1, RPS6KB1, TLR4, PMAIP1, MMP3, TGFB1, CTNNB1, TGFB2, EIF4EBP1, CD44, GATA3, IFNG, CREB3L2, IL1B, CHRNA4, PRKACA, RARA, LOX, INSR, ADAM9, EGFR, IRS2, CYP1A1, SOCS3, RELA, SOCS1, IRS1, PPARGC1B, DDIT3, JUNB, CD38, MAPK1, EP300, HNF4A, JUN, PDGFRA, RYR2, PPP5C, ME1, CAV1, DRD1, CYP1B1, CCL2, GCLC, MCL1, ERBB4, TXN2, GRB2,…	3.77555e-30	1.50392e-30
GO:0001944~vasculature development	80	5.16796	4.71474e-21	GNA13, RTN4, NRP1, HTATIP2, LMO2, PDGFA, IL18, DICER1, EDN1, FOXO1, ANPEP, JAG1, CXCL12, PTEN, CTNNB1, TGFB2, AKT1, MAP3K7, HEY1, CD44, CTGF, ANG, ROBO1, CXCR4, HMOX1, RHOB, IL1B, SOX18, NOS3, LOX, SOX17, FGF2, IHH, PTPRJ, RECK, EGFL7, NODAL, MYH9, NCL, JUNB, THY1, SMO, HIF1A, JUN, VEGFA, TNFAIP2, ACVR1, CAV1, ELK3, SRF, TCF7L2, WT1, TCF21, ACE, PTK2, HOXA3, HAND1, HAND2, THBS1, EGF, PLXND1, NKX2…	2.24045e-17	8.92438e-18
GO:0010941~regulation of cell death	190	12.2739	1.86406e-29	MEF2C, PTGS2, MMP9, NELL1, STAT5A, SNCA, TLR2, MAEL, FOXO1, TLR4, PMAIP1, FOXO3, TGFB1, BTK, TGFB2, MAP3K7, BDNF, CDKN2A, CD44, CDKN2D, TIA1, IFNG, IL1B, PIK3CA, DAP, DDX20, TWIST2, IL1A, RAB27A, ADAM9, EGFR, RARG, PTPRF, BRAF, SOCS3, DFFA, RELA, HBXIP, STK4, BCL2L11, DDIT3, STK3, CD38, MAPK1, IFNB1, TIAL1, JUN, VEGFA, F2, MAPK9, RYR2, MAPK8, CCL2, GCLC, MCL1, ERBB2, TAF9B, SOX4, NFKBIA, BCL2L2, …	8.85802e-26	3.52842e-26
GO:0006357~regulation of transcription from RNA polymerase II promoter	192	12.4031	1.45544e-37	MEF2C, MYOD1, THRB, STAT5A, MAEL, FOXO1, FOXO3, TCEAL1, HOXD10, CBFB, TGFB1, ZIC3, CTNNB1, GATA1, GATA2, ATOH1, SMARCD1, GATA4, DDX20, TWIST2, TWIST1, RARG, LBX1, MYO6, RELA, NODAL, GABPA, MECP2, PPARGC1A, PPARGC1B, AHR, JUNB, HES1, EP300, HIF1A, HNF4A, TIAL1, RPS14, JUN, SIX1, VEGFA, PRDM1, LITAF, TFAP4, SOX2, TAF9B, NFKBIA, SOX6, SOX9, SRF, WT1, LIF, SLC11A1, TAL1, HOXA1, IL17A, MEIS2, IL17F, H…	6.91624e-34	2.75495e-34
GO:0051270~regulation of cell motion	68	4.39276	1.29533e-20	RTN4, GNA13, NRP1, PDGFB, PDGFA, MMP9, EDN1, PAX6, RPS6KB1, JAG1, CXCL12, PTEN, TGFB1, TGFB2, AKT1, SERPINE2, CXCR4, HMOX1, INSR, FGF2, ADAM9, EGFR, PTPRK, IRS2, ADAM10, EGFL7, CHST3, IRS1, THY1, MAPK1, HIF1A, VEGFA, PDGFRA, ADAM17, PDGFRB, DRD1, ERBB4, CSF1, TAC1, KIT, TPM1, TRIB1, IGF1R, ACE, INS, BCL2, RAC1, BCL6, THBS1, APC, B4GALT1, IL6, NF2, MAP2K1, SMAD7, TGFBR1, SMAD3, IGF1, ITGA2, KDR, H…	6.15542e-17	2.45189e-17
GO:0031981~nuclear lumen	236	15.2455	3.70194e-18	MEF2C, RPP38, S100A9, CD2AP, HEMGN, CTNNB1, PRIM1, BRPF3, TWIST2, RARG, RREB1, PTBP1, MYH6, SFRS1, PPARGC1A, PPARGC1B, SFRS2, MAPK1, HNF4A, HUWE1, JUN, RARS, RPS14, MAPK3, ZNF384, MAPK8, MAPK7, PIAS1, SIP1, RAD23B, LMNB1, TXN2, LMNB2, MRE11A, TAF9B, IGF2BP1, MYEF2, ZNRD1, MYBL1, COIL, TAL1, FRG1, HOXA10, ISY1, TCF4, TCF3, DNMT3B, NKX2-5, PRPF40A, DNMT3A, UAP1, SMAD7, CREBBP, SMAD5, SMAD4, SMAD3, …	2.33222e-15	5.50398e-15
GO:0009991~response to extracellular stimulus	70	4.52196	1.84413e-18	PPARA, PTGS2, PDGFA, PPARG, RPS6KB1, PTEN, TGFB1, AKT1, FOS, CCNE1, CD44, GSN, CDKN2D, HMOX1, SLC22A3, IL1B, RARA, INSR, ATG9A, RARG, CYP1A1, ACTA1, SOCS3, RELA, TP53, PPARGC1A, DDIT3, CD38, CCND1, ADM, JUN, RYR2, CTSD, LCT, ALPL, CAV1, CCL2, GNAI2, TXN2, SOX2, HFE, TIMP3, ACSL1, BCL2, TNRC6A, MEST, SPP1, MUC1, BMP4, SREBF1, BMP2, FADS1, BCKDHB, TGFBR2, NR4A2, AXL, BRCA2, ITGA2, STAT1, SIRT1, USF…	8.76329e-15	3.49068e-15
GO:0002520~immune system development	94	6.07235	4.82665e-27	NBN, CD8A, LMO2, LRRC8A, STAT5A, MMP9, PPARG, MLH1, PRDX2, JAG1, TGFB1, CBFB, CTNNB1, TGFB2, CDC42, ASH2L, EGR1, TTC7A, RELB, TP53, DLL1, CDK6, RB1, MYH9, CD164, BCL2L11, G6PD, RPS14, NCOA6, VEGFA, SIX1, ADAM17, AICDA, MED1, CSF3, TNF, CSF1, SOX4, KITLG, SFXN1, SOX6, KIT, RAG2, ITGB1, VCAM1, TAL1, ACE, HOXA3, BCL2, ZAP70, HOXA9, BCL6, CD4, RUNX1, TCF3, NKX2-5, APC, NKX2-3, CD28, IL4, BMP4, CEBPA,…	2.29362e-23	9.1362e-24
GO:0035295~tube development	73	4.71576	2.23465e-20	GNA13, NRP1, FGF7, FOXA2, PDGFA, DICER1, EDN1, TP63, ZEB2, PAX3, CXCL12, ZIC3, CTNNB1, GLI1, MAP3K7, SPRY2, BDNF, CD44, CTGF, CXCR4, GATA4, ROBO2, NOS3, LOX, FGF2, TWIST1, IHH, RET, LBX1, NODAL, BCL2L11, MYCN, HES1, MAN2A1, EP300, VEGFA, SIX1, PDGFRA, CUX1, MED1, ACVR1, WNT5A, SRF, TCF21, HAND1, HAND2, HOXA5, BCL2, PLXND1, EGF, NKX2-5, BMP4, CEBPA, B4GALT1, DVL2, BMP2, EPAS1, TGFBR1, FOXA1, TGFBR…	1.06191e-16	4.22989e-17
GO:0060284~regulation of cell development	62	4.00517	3.58667e-15	RTN4, NBN, NRP1, FOXA2, EDN1, PPARG, PAX6, REST, TGFB1, TGFB2, BDNF, ATOH1, ROBO1, RHOA, CDK5RAP3, ROBO2, CDK5RAP1, FGF2, LBX1, ARHGEF1, PTPRF, RELA, TP53, DLL1, THY1, NUMBL, HES1, SMO, CCND2, SIX1, TGIF2, SOX2, KIT, TIMP2, EPHB2, PTK2, INS, BCL2, AGRN, DNMT3B, NKX2-5, ARHGDIA, SPP1, BMP4, B4GALT1, KLK8, BMP2, SMAD7, FOXA1, SMAD4, SMAD3, SMAD1, NEUROG3, NTRK3, NOTCH3, HDAC5, HDAC4, NOTCH1, BAX, N…	1.68825e-11	6.72795e-12
GO:0051960~regulation of nervous system development	56	3.61757	4.72374e-13	RTN4, NBN, NRP1, FOXA2, PPARG, PAX6, REST, TGFB1, GLI1, ATOH1, BDNF, ROBO1, IFNG, RHOA, CDK5RAP3, ROBO2, CDK5RAP1, FGF2, PRKCA, LBX1, ARHGEF1, PTPRF, RELA, TP53, DLL1, NUMBL, THY1, HES1, SMO, CCND2, SIX1, TGIF2, SOX2, KIT, TIMP2, EPHB2, PTK2, BCL2, AGRN, EGF, NKX2-5, DNMT3B, ARHGDIA, SPP1, BMP4, KLK8, BMP2, FOXA1, IGF1, SMAD1, NEUROG3, NTRK3, NOTCH3, NOTCH1, NEUROD1, BMPR1A	2.24484e-09	8.94185e-10
GO:0050767~regulation of neurogenesis	49	3.16537	1.00508e-11	RTN4, NBN, NRP1, FOXA2, PPARG, PAX6, REST, TGFB1, ATOH1, BDNF, ROBO1, RHOA, CDK5RAP3, ROBO2, CDK5RAP1, ARHGEF1, LBX1, PTPRF, RELA, TP53, DLL1, NUMBL, THY1, HES1, SMO, CCND2, SIX1, TGIF2, SOX2, KIT, TIMP2, EPHB2, PTK2, BCL2, NKX2-5, DNMT3B, ARHGDIA, SPP1, BMP4, KLK8, BMP2, FOXA1, SMAD1, NEUROG3, NTRK3, NOTCH3, NOTCH1, NEUROD1, BMPR1A	4.77616e-08	1.90249e-08
GO:0045664~regulation of neuron differentiation	40	2.58398	5.56444e-10	RTN4, NBN, NRP1, FOXA2, SOX2, PAX6, REST, TIMP2, EPHB2, BDNF, ATOH1, PTK2, ROBO1, BCL2, RHOA, ROBO2, CDK5RAP3, CDK5RAP1, NKX2-5, DNMT3B, ARHGDIA, SPP1, KLK8, LBX1, ARHGEF1, PTPRF, FOXA1, DLL1, NEUROG3, SMAD1, NUMBL, THY1, HES1, NOTCH3, NTRK3, NOTCH1, CCND2, SIX1, NEUROD1, TGIF2	2.64422e-06	1.05327e-06
GO:0045859~regulation of protein kinase activity	92	5.94315	2.49125e-18	CCNT2, PDGFB, HMGCR, EDN1, ADCY6, TLR3, PRDX2, ZEB2, SDC4, PDCD4, PTEN, TGFB1, LATS2, TGFB2, CCNE2, AKT1, MAP3K7, SPRY2, CASP3, CDKN2A, ANG, MDFIC, CXCR4, CDKN2D, IL1B, CDK5RAP3, PRKACA, PAK1, SPRED1, CDK5RAP1, INSR, FGF2, ADAM9, EGFR, PRKCA, IRAK1, RB1, THY1, TNFRSF10A, TARBP2, CCND1, TNFRSF10B, CCND3, CCND2, HIPK3, ADAM17, CAV1, DRD1, TNF, SNX6, GNAI2, PTPLAD1, CSF1, ERBB2, KITLG, KIT, CCNG1, T…	1.18384e-14	4.7156e-15
GO:0008134~transcription factor binding	114	7.36434	2.38601e-16	MYOD1, THRB, CBFB, CTNNB1, GATA2, CDKN2A, MDFIC, GATA3, GATA4, SMARCD1, RARA, RARG, RELA, GABPA, RELB, MECP2, STK4, PPARGC1A, PPARGC1B, AHR, DDIT3, JUNB, SFRS2, EP300, HIF1A, HNF4A, IFNB1, JUN, TRIM32, PIAS1, TFAP4, TAF9B, NFKBIA, MYEF2, ELK3, SRF, ATF2, MEIS2, NPM1, TCF4, RUNX1, DNMT3B, TCF3, NKX2-5, TAF1, EPAS1, MAFB, CREBBP, SMAD3, SMYD1, DDX5, BRCA1, USF2, HDAC5, HDAC4, HDAC2, NR1I2, ETS1, DN…	3.01537e-13	3.66374e-13
