# Supplementary material for: Global Profiling in Vestibular Schwannomas Shows Critical Deregulation of MicroRNAs and Upregulation in Those Included in Chromosomal Region 14q32
Source: PLoS One. 2013 Jun 11;8(6):e65868. doi: 10.1371/journal.pone.0065868 (PMC3679163; doi:10.1371/journal.pone.0065868)
Supplement: Table S4 — Upregulated pathways obtained by DAVID. (XLSX) [file pone.0065868.s004.xlsx]

## Sheet: Sheet1
Table S4. Upregulated pathways obtained by DAVID.
Term	Count	%	PValue	Genes	Bonferroni	FDR
GO:0010604~positive regulation of macromolecule metabolic process	268	17.7366	3.51907e-70	MEF2C, HRAS, CDX2, STAT5A, SNCA, RORA, SHH, HOXD10, CTNNB1, AGTR1, APOE, FOXF1, IFNG, H2AFX, CCNA2, SYK, RXRA, NODAL, CD40, SKP1, HES1, HNF4A, JUN, F2, VEGFA, PDGFRA, MAPK9, PRDM1, PIAS1, NFKBIA, LIF, TCF21, SLC11A1, IL17A, INS, IL17F, NKX2-1, AGRN, TCF4, DNMT3B, TCF3, NR1H4, NKX2-3, KLF6, BMP2, MLL, MAP2K1, SMAD7, TGFBR1, SMAD5, SMAD4, SMAD3, SMAD2, SMAD1, DDX5, USF1, USF2, DLX2, NOTCH1, ETS1, E…	1.68739e-66	6.66748e-67
GO:0006357~regulation of transcription from RNA polymerase II promoter	214	14.1628	2.62712e-50	MEF2C, CDX2, STAT5A, RORA, HOXD10, SHH, CTNNB1, TWIST2, TWIST1, YY1, RXRA, NODAL, MECP2, HES1, HNF4A, JUN, RPS14, VEGFA, TGIF1, PRDM1, TAF9B, NFKBIA, LIF, SLC11A1, IL17A, ATN1, IL17F, NKX2-1, AGRN, TCF4, TCF3, NR1H4, NKX2-3, DNMT3A, KLF6, BMP2, MLL, MAP2K1, SMAD7, SMAD5, SMAD4, SMAD3, SMAD2, SMAD1, USF1, USF2, DLX2, NOTCH1, ETS1, TCF19, BMP7, KLF4, PPARA, HNF1A, FOXA2, ELF4, MITF, PPARG, SPI1, TP…	1.2597e-46	4.97752e-47
GO:0043067~regulation of programmed cell death	219	14.4937	1.20269e-44	MEF2C, HRAS, PTGS2, NELL1, STAT5A, SNCA, SHH, BTK, MAP3K7, AGTR2, BDNF, MYD88, CD44, APOE, IFNG, PIK3CA, FAS, TWIST2, WWOX, ROCK1, BRAF, PTPRF, RXRA, SKP2, GRIN2A, BCL2L11, CD40LG, JUN, VEGFA, F2, MAPK9, MAPK8, ERBB3, ERBB2, TAF9B, NFKBIA, CD70, BCL2L2, HSPA1A, PPT1, BCL2L1, HSPA1B, PEA15, KRAS, INS, RAC1, BECN1, TGFBR1, SMAD3, HGF, ATM, NOTCH2, NOTCH1, SFRP1, ETS1, NTRK1, BMP7, RTN4, FASTK, MITF…	5.76689e-41	2.2787e-41
GO:0010033~response to organic substance	192	12.7068	4.61238e-38	EIF2C2, PTGS2, STAT5A, SNCA, SHH, CTNNB1, MYD88, CD44, GRIN2B, APOE, IFNG, RARA, FAS, CCNA2, RXRA, GRIN2A, HNF4A, CCR4, JUN, PDGFRA, ERBB4, ERBB3, TXN2, ERBB2, TAF9B, NFKBIA, ACP2, HSPA1A, HSPA1B, BCL2L1, SLC11A1, KRAS, INS, IDH1, NKX2-1, NR1H4, SPP1, MAP2K1, TGFBR1, TGFBR2, ACACA, SMAD3, SMAD2, SMAD1, USF1, PTPN11, BMP7, PPARA, HNF1A, PPARG, PTEN, LATS2, CCNE1, HSF1, VKORC1, NOS3, MYC, IHH, KCNM…	2.21164e-34	8.73895e-35
GO:0031974~membrane-enclosed lumen	310	20.5162	4.59973e-28	MEF2C, RPP38, CDX2, PTGS2, CD2AP, CTNNB1, PRIM1, BRPF3, FOXF1, H2AFX, PDHA2, CCNA2, TWIST2, YY1, PTBP1, SKP1, SFRS1, SFRS2, RPS19, HUWE1, KRT17, HNF4A, RARS, JUN, RPS14, MAPK3, VEGFA, ZNF384, MAPK8, PIAS1, SIP1, MYBBP1A, MDH2, FUS, RAD23B, TXN2, LMNB2, HOXA11, MRE11A, TAF9B, MYEF2, IGF2BP1, ACP2, CHEK1, MYBL1, COIL, DTD1, FRG1, INS, HOXA10, NKX2-1, TCF4, DNMT3B, TCF3, SFRS11, PRPF40A, FH, DNMT3A,…	2.91163e-25	6.84322e-25
GO:0001944~vasculature development	89	5.89014	5.01463e-27	GNA13, RTN4, CDX2, NRP1, LMO2, PDGFA, DICER1, FOXO1, ANPEP, JAG1, CXCL12, PTEN, SHH, CTNNB1, TGFB2, AKT1, MAP3K7, AGTR2, HEY1, CD44, CTGF, ANG, APOE, CXCR4, FOXF1, HMOX1, IL1B, RHOB, SOX18, NOS3, LOX, FGF2, IHH, PTPRJ, RECK, EGFL7, PDPN, NODAL, MMP14, NCL, JUNB, THY1, SMO, MIB1, HIF1A, JUN, VEGFA, COL1A2, FOXC2, ZFPM2, COL1A1, TNFAIP2, SMARCA4, ACVR1, CAV1, COL3A1, ELK3, SRF, TCF7L2, WT1, ZFP36L1…	2.40452e-23	9.50108e-24
GO:0001501~skeletal system development	106	7.01522	2.04981e-29	NOG, CASR, PDLIM7, PTGS2, MMP9, MMP8, ENAM, TGFB3, JAG2, TGFB1, SHH, CBFB, HOXD10, CTNNB1, DSPP, CTGF, WWOX, TWIST1, EGFR, SATB2, NODAL, COL1A2, PDGFRA, PDGFRB, MAPK8, COL1A1, WNT5A, IBSP, FGFR1, FGFR3, HOXA11, SOX5, ACP2, SOX6, SOX9, VDR, HOXA4, INS, HOXA5, IL17F, HOXA10, AXIN2, TRAF6, RUNX2, SPP1, BMP2, BMP1, LGALS3, TGFBR1, TGFBR2, SMAD5, SMAD3, SMAD1, DLX2, HDAC4, TNFSF11, HOXB8, ETS2, HOXB5,…	9.82884e-26	3.88371e-26
GO:0035295~tube development	84	5.55923	4.36879e-28	GNA13, NOG, NRP1, FGF7, FOXA2, PDGFA, DICER1, TGFB3, TP63, ZEB2, PAX3, GLI2, GDNF, CXCL12, GLI3, ZIC3, SHH, GLI1, CTNNB1, MAP3K7, SPRY2, BDNF, SPRY1, CD44, CTGF, GATA6, CXCR4, FOXF1, GATA4, NOS3, LOX, FGF2, TWIST1, IHH, RET, PDPN, NODAL, MMP14, BCL2L11, MYCN, HES1, MIB1, EP300, VEGFA, PDGFRA, TGIF1, FOXC2, ZFPM2, MED1, ACVR1, WNT5A, HOXA11, BMPR2, SRF, TCF21, LHX1, HAND2, HOXA5, BCL2, NKX2-1, EGF…	2.09484e-24	8.27743e-25
GO:0030097~hemopoiesis	85	5.62541	2.29611e-26	LRRC8A, LMO2, CD8A, STAT5A, MMP9, PPARG, JAG2, JAG1, CBFB, IL10, TGFB1, IL11, CTNNB1, TGFB2, CDC42, ASH2L, FAS, SYK, EGR1, LYN, RELB, TP53, DLL1, CDK6, RB1, INHBA, G6PD, RPS19, CD40LG, RPS14, NCOA6, LCK, VEGFA, AICDA, MED1, TNF, CSF1, PML, SOX4, KITLG, SFXN1, SOX6, KIT, RAG2, ZBTB16, IL7R, IL17C, VCAM1, ACE, BCL2, ZAP70, BCL6, CD4, TRAF6, RUNX1, TCF3, NKX2-3, APC, CEBPA, IL4, KLF6, MLL, EPAS1, FL…	1.10098e-22	4.35037e-23
GO:0051270~regulation of cell motion	70	4.63269	5.35369e-22	RTN4, GNA13, PLXNA3, NRP1, PDGFA, MMP9, PAX6, JAG2, RPS6KB1, JAG1, CXCL12, PTEN, SHH, TGFB1, TGFB2, AKT1, AGTR2, SERPINE2, APOE, CXCR4, HMOX1, FGF2, EGFR, ICAM1, PTPRK, LYN, EGFL7, PDPN, IRS1, THY1, RPS19, HIF1A, VEGFA, PDGFRA, PDGFRB, ERBB4, CSF1, TAC1, ITGB3, KIT, TPM1, IGF1R, ACE, INS, BCL2, TEK, RAC1, BCL6, THBS1, APC, IL6, NF2, MAP2K1, SMAD7, TGFBR1, SMAD3, IGF1, ITGA2, KDR, HDAC5, LAMA1, CO…	2.5671e-18	1.01435e-18
GO:0048598~embryonic morphogenesis	89	5.89014	2.85358e-20	NOG, FGF8, HNF1A, FOXA2, DICER1, TGFB3, JAG2, TP63, ZEB2, ZEB1, PAX3, GLI2, ZIC1, GLI3, HOXD10, SHH, GLI1, CTNNB1, MAP3K7, WNT1, SPRY2, FOXF1, GATA4, RAB23, MYC, TWIST1, RET, SATB2, NODAL, TP53, LEF1, PCDH8, MBNL1, MMP13, HES1, ACVR2A, MIB1, FOXG1, TGIF1, FOXC2, TXNRD1, MED1, SMARCA4, ACVR1, WNT5A, HOXA11, SOX2, BMPR2, COL2A1, ZBTB16, TCF7L2, TCF21, HOXA1, HOXA4, LHX1, HOXA5, HOXA10, GFI1, FBN2, …	1.36829e-16	5.40659e-17
GO:0032268~regulation of cellular protein metabolic process	131	8.66976	1.80829e-27	NCBP1, EIF2C2, EIF2C1, PDGFA, SNCA, TGFB3, TTK, TLR4, IL10, TGFB1, SHH, IL11, AGTR1, EIF4EBP1, CDKN2A, APOE, MAP3K9, WIBG, HRSP12, IFNG, RAB23, PUM1, IL1B, PDGFD, PUM2, SAMD4A, SYK, EGFR, SOCS3, SOCS1, SKP1, PA2G4, EP300, HNF4A, JUN, F2, PDGFRB, PIAS1, LRRK2, EIF2C3, EIF2C4, CAV1, FZR1, PTPLAD1, ITLN1, BMPR2, NFKBIA, IGF2BP1, IGF2BP2, ITGB3, PSMA7, TIMP3, LIF, INS, MTPN, TAF9, EGF, DNMT3B, BMP2, …	8.67074e-24	3.42611e-24
GO:0046983~protein dimerization activity	131	8.66976	6.08782e-22	GRPEL2, NOG, PDGFA, TGFB3, GDNF, TGFB1, TGFB2, AGTR1, GRIN2B, APOE, MAP3K9, WWOX, EGFR, CARS, CAPNS1, BRAF, NR0B2, DDIT3, JUNB, HIF1A, HNF4A, JUN, VEGFA, PDGFRA, SDCBP, NFE2L1, NFE2L2, LRRK2, PRPS1, CHKA, ITGAL, MCL1, SNX6, ERBB3, ERBB2, SOX5, PAH, BCL2L1, SOX6, SRF, ATF1, ATF2, TCF21, SLC11A1, IL17F, NPM1, CDA, PRPS1L1, TCF4, RUNX1, TCF3, CSF1R, BMP2, MLL, EPAS1, TGFBR1, TGFBR2, SMAD4, SMAD3, IT…	7.90199e-19	9.93812e-19
GO:0060284~regulation of cell development	74	4.89742	4.41957e-23	RTN4, NOG, PLXNA3, NBN, NRP1, FOXA2, PPARG, PAX6, TGFB3, REST, GLI2, NR2E1, TGFB1, SHH, TGFB2, BDNF, APOE, TIAM1, RHOA, CDK5RAP3, CDK5RAP1, FGF2, BOC, LYN, PTPRF, LIMK1, RELA, TP53, DLL1, THY1, HES1, SMO, MIB1, CCND2, FOXG1, TGIF1, TGIF2, UBB, NGF, HOXA11, SOX2, SOX5, KIT, TIMP2, EPHB2, PTK2, ATN1, INS, BCL2, AGRN, DNMT3B, ARHGDIA, SPP1, KLK8, BMP2, TBX3, SMAD7, FOXA1, SMAD4, SMAD3, SMAD2, SMAD1,…	2.11919e-19	8.37364e-20
GO:0051960~regulation of nervous system development	67	4.43415	4.76218e-20	RTN4, NOG, PLXNA3, NBN, NRP1, FOXA2, PPARG, PAX6, REST, GLI2, NR2E1, SHH, TGFB1, GLI1, BDNF, APOE, TIAM1, IFNG, RHOA, CDK5RAP3, CDK5RAP1, FGF2, PRKCA, LYN, PTPRF, LIMK1, RELA, TP53, DLL1, THY1, HES1, SMO, MIB1, CCND2, FOXG1, TGIF1, TGIF2, UBB, NGF, SOX2, SOX5, KIT, TIMP2, EPHB2, PTK2, ATN1, LHX1, BCL2, AGRN, EGF, DNMT3B, ARHGDIA, SPP1, KLK8, BMP2, FOXA1, IGF1, SMAD1, NEUROG3, ISL1, NTRK3, DLX2, N…	2.28347e-16	9.02277e-17
GO:0050767~regulation of neurogenesis	57	3.77234	8.40578e-17	RTN4, NOG, NBN, PLXNA3, NRP1, FOXA2, PPARG, PAX6, REST, GLI2, NR2E1, SHH, TGFB1, BDNF, APOE, TIAM1, RHOA, CDK5RAP3, CDK5RAP1, LYN, PTPRF, LIMK1, RELA, TP53, DLL1, THY1, HES1, SMO, MIB1, CCND2, FOXG1, TGIF1, TGIF2, NGF, SOX2, SOX5, KIT, TIMP2, EPHB2, PTK2, ATN1, BCL2, DNMT3B, ARHGDIA, SPP1, KLK8, BMP2, FOXA1, SMAD1, NEUROG3, ISL1, NTRK3, DLX2, NOTCH1, NEUROD1, BMP7, BMPR1A	5.32352e-13	2.10942e-13
