# Supplementary material for: Global Profiling in Vestibular Schwannomas Shows Critical Deregulation of MicroRNAs and Upregulation in Those Included in Chromosomal Region 14q32
Source: PLoS One. 2013 Jun 11;8(6):e65868. doi: 10.1371/journal.pone.0065868 (PMC3679163; doi:10.1371/journal.pone.0065868)
Supplement: Table S5 — Deregulation profile in miRNA based on molecular characteristics of schwannomas. (XLSX) [file pone.0065868.s005.xlsx]

## Sheet: Sheet3
Table S5. miRNAs obtained as deregulated when different characteristics of Schwannomas were compared.
Characteristic compared	miRNA	Positive	Normal	P-value	Fold * - ^
dHPLC sequence alteration* vs Normal^	miR-187	5.15213	3.281	0.0416704	3.65819
	miR-224	7.5182	6.488	0.0196963	2.04231
	miR-886-5p	7.06822	8.81975	0.0438907	-3.36714
LOH of 22q Chromosome* Vs Normal allele contitution^	miR-195*	4.33885	3.12935	0.0183308	2.31256
Sequence mutated (dHPLC and MLPA)* Vs No mutated^	miR-125b-2*	8.82582	10.0515	0.00634516	-2.33866
	miR-224	7.42353	6.30239	0.0265628	2.17518
	miR-31	7.42532	6.37133	0.0197696	2.07626
	miR-99a*	5.30927	6.38427	0.0403272	-2.10672
Any alterations* Vs No alteration^	miR-125b-2*	9.00011	10.1415	0.0438347	-2.20589
	miR-155	10.2849	11.309	0.000485293	-2.03376
	miR-195*	4.13107	2.84557	0.0353509	2.43765
	miR-199a-3p	10.0118	8.41181	0.0244142	3.03146
	miR-199b-3p	10.066	8.3832	0.0391965	3.2104
	miR-214*	3.16152	1.64435	0.0171643	2.86229
	miR-214	8.95309	7.76595	0.0364787	2.27702
	miR-592	2.98185	1.97475	0.00414458	2.00986
	miR-886-3p	7.19112	8.78962	0.0118473	-3.02827
